# Supplementary material for: ANXA9 facilitates S100A4 and promotes breast cancer progression through modulating STAT3 pathway
Source: Cell Death Dis. 2024 Apr 12;15(4):260. doi: 10.1038/s41419-024-06643-4 (PMC11014919; doi:10.1038/s41419-024-06643-4)
Supplement: Supplementary file 1 — Supplement Table 1 [file 41419_2024_6643_MOESM1_ESM.xlsx]

## Sheet: Sheet1
TCGA Breast
Over-expression in Breast Cancer - Metastasis
Gene Rank	Gene Name	Gene Symbol	Reporter ID	t-Test	P-value	Q-value	Fold Change
1	aquaporin 10	AQP10	A_23_P354962	26.6091	1.58195e-72	1.75791e-67	1.64364
2	chromosome 10 open reading frame 32	C10orf32	A_23_P305140	19.1893	7.0196e-63	3.9002e-58	1.60694
3	protein tyrosine phosphatase, non-receptor type 6	PTPN6	A_23_P162486	31.5413	4.79568e-57	1.77637e-52	1.57568
4	AHA1, activator of heat shock 90kDa protein ATPase homolog 2 (yeast)	AHSA2	A_23_P372467	27.9534	4.5052e-55	1.25158e-50	2.05227
5	cadherin 1, type 1, E-cadherin (epithelial)	CDH1	A_32_P125970	16.1575	2.59658e-46	5.77079e-42	1.90644
6	sphingomyelin phosphodiesterase 4, neutral membrane (neutral sphingomyelinase-3)	SMPD4	A_24_P276863	15.8076	1.66118e-42	3.07658e-38	1.42426
7	zinc finger and BTB domain containing 1	ZBTB1	A_24_P64919	17.0902	6.38232e-36	8.86529e-32	1.35645
8	chromosome 1 open reading frame 144	C1orf144	A_24_P405057	13.0875	1.7484e-33	1.76625e-29	1.1708
9	aryl hydrocarbon receptor nuclear translocator-like	ARNTL	A_23_P162037	15.7327	9.92863e-33	9.19416e-29	1.38997
10	SAM pointed domain containing ets transcription factor	SPDEF	NM_012391_1_1188	13.954	6.87803e-30	5.45934e-26	2.1204
11	TAF9B RNA polymerase II, TATA box binding protein (TBP)-associated factor, 31kDa	TAF9B	A_24_P391430	11.1757	2.94176e-25	1.92292e-21	1.27187
12	SET domain containing 1B	SETD1B	A_23_P319895	15.8038	1.27864e-24	7.89368e-21	1.25269
13	enolase superfamily member 1	ENOSF1	A_23_P15906	13.1212	3.42199e-23	1.90131e-19	1.36119
14	similar to NPIP-like protein ENSP00000283050	LOC728734	A_23_P339949*	18.5884	1.75103e-21	9.26568e-18	1.39027
15	hypothetical LOC728741	LOC728741	A_23_P339949*	18.5884	1.75103e-21	9.26568e-18	1.39027
16	poly (ADP-ribose) polymerase family, member 16	PARP16	A_23_P163277	24.6614	7.93749e-21	3.83495e-17	1.5056
17	ubiquitin-conjugating enzyme E2D 4 (putative)	UBE2D4	A_23_P374767	10.2545	1.34701e-20	5.98733e-17	1.1465
18	ADP-ribosylation factor-like 1	ARL1	A_32_P36101	13.199	4.22893e-20	1.80743e-16	1.26502
19	taste receptor, type 2, member 8	TAS2R8	A_23_P48022	10.273	1.22896e-19	4.87734e-16	1.1679
20	kelch domain containing 9	KLHDC9	A_23_P86100	14.1217	1.21509e-18	4.35563e-15	1.89782
21	WBSCR19-like protein 8-like	LOC442572	A_32_P88821	13.3869	1.83412e-18	6.36917e-15	1.31451
22	matrix metallopeptidase 24 (membrane-inserted)	MMP24	A_23_P91446	8.9695	2.86679e-18	9.65351e-15	1.09538
23	TAF9 RNA polymerase II, TATA box binding protein (TBP)-associated factor, 32kDa	TAF9	A_23_P21740	12.7904	2.07219e-17	6.77258e-14	1.26811
24	mirror-image polydactyly 1	MIPOL1	A_32_P193514	15.9204	2.45551e-17	7.7961e-14	1.5743
25	RAB11 family interacting protein 3 (class II)	RAB11FIP3	A_23_P106726	23.1536	2.97566e-17	9.18511e-14	1.74056
26	heat shock 27kDa protein-like 2 pseudogene	HSPBL2	A_32_P146547*	12.2944	1.97575e-16	5.77765e-13	1.56004
27	heat shock 27kDa protein 1	HSPB1	A_32_P146547*	12.2944	1.97575e-16	5.77765e-13	1.56004
28	family with sequence similarity 128, member B	FAM128B	A_23_P165676	10.1112	4.60893e-16	1.2804e-12	1.25783
29	G patch domain containing 3	GPATCH3	A_23_P149419	14.2321	6.83488e-16	1.85247e-12	1.18041
30	chromosome 1 open reading frame 159	C1orf159	A_23_P160833	14.6753	1.36888e-15	3.62177e-12	1.32518
31	family with sequence similarity 9, member C	FAM9C	A_23_P385792	8.33258	1.76757e-15	4.56785e-12	1.23332
32	chromosome X open reading frame 58	CXorf58	A_23_P413157	10.3343	1.11776e-14	2.70019e-11	1.2833
33	KIAA1191	KIAA1191	A_32_P211133	8.57163	1.56639e-14	3.70345e-11	1.14306
34	pleckstrin and Sec7 domain containing	PSD	A_23_P115693	10.6651	2.11378e-14	4.89352e-11	1.22033
35	prostate stem cell antigen	PSCA	A_23_P71378	11.539	2.41472e-14	5.47615e-11	2.34714
36	interleukin 10 receptor, beta	IL10RB	A_23_P6232	9.79431	4.98752e-14	1.08672e-10	1.23083
37	heat shock transcription factor 2 binding protein	HSF2BP	A_23_P143512	12.1605	5.81126e-14	1.24185e-10	1.42155
38	malignant T cell amplified sequence 1	MCTS1	A_24_P808102	18.9371	6.65313e-14	1.39494e-10	1.56344
39	leucine rich repeat containing 47	LRRC47	A_23_P96777	11.3836	1.37666e-13	2.78144e-10	1.17116
40	polymerase (RNA) II (DNA directed) polypeptide J4, pseudogene	POLR2J4	A_24_P332341	21.9946	2.09286e-13	4.15294e-10	1.47422
41	OTU domain containing 1	OTUD1	A_24_P374834	7.29503	6.75206e-13	1.31633e-09	1.16711
42	B-cell linker	BLNK	A_24_P64341	14.6058	1.01889e-12	1.9521e-09	1.57927
43	tubulin, gamma complex associated protein 6	TUBGCP6	A_23_P6544	24.2288	3.54506e-12	6.56563e-09	1.53524
44	zinc finger, ZZ-type with EF-hand domain 1	ZZEF1	A_23_P130107	7.51995	3.94069e-12	7.17871e-09	1.08548
45	acetylserotonin O-methyltransferase-like	ASMTL	A_23_P159544	15.5267	5.50043e-12	9.70197e-09	1.45231
46	alkB, alkylation repair homolog 3 (E. coli)	ALKBH3	A_23_P35989	10.5661	6.62705e-12	1.13295e-08	1.33052
47	KH and NYN domain containing	KHNYN	A_23_P163162*	32.642	9.27139e-12	1.53771e-08	2.03423
48	short chain dehydrogenase/reductase family 39U, member 1	SDR39U1	A_23_P163162*	32.642	9.27139e-12	1.53771e-08	2.03423
49	erythrocyte membrane protein band 4.1-like 1	EPB41L1	A_32_P57775	25.8968	1.08451e-11	1.77227e-08	2.4128
50	chromosome 3 open reading frame 75	C3orf75	A_23_P391894	10.4387	1.9119e-11	3.03509e-08	1.21244
51	transient receptor potential cation channel, subfamily M, member 2	TRPM2	A_24_P322756	11.256	1.9897e-11	3.1141e-08	1.53567
52	protein tyrosine phosphatase, receptor type, S	PTPRS	A_24_P290856	17.4961	2.51406e-11	3.82698e-08	1.89346
53	chromosome 10 open reading frame 81	C10orf81	A_23_P23980	9.72945	2.66241e-11	3.99804e-08	1.97701
54	tetraspanin 31	TSPAN31	A_23_P24997*	6.81267	4.41029e-11	6.53446e-08	1.13824
55	cyclin-dependent kinase 4	CDK4	A_23_P24997*	6.81267	4.41029e-11	6.53446e-08	1.13824
56	high-mobility group nucleosome binding domain 1	HMGN1	A_32_P22257	10.4475	5.30717e-11	7.75985e-08	1.24828
57	chromosome 15 open reading frame 62	C15orf62	A_32_P183970	7.13402	5.65804e-11	8.16543e-08	1.21907
58	SET domain, bifurcated 2	SETDB2	A_23_P341532	13.3767	6.03824e-11	8.49351e-08	1.33923
59	similar to ribonucleic acid binding protein S1	LOC643446	A_24_P766577*	12.9763	6.1719e-11	8.573e-08	1.23569
60	RNA binding protein S1, serine-rich domain	RNPS1	A_24_P766577*	12.9763	6.1719e-11	8.573e-08	1.23569
61	protoporphyrinogen oxidase	PPOX	A_24_P102726	12.3998	9.31558e-11	1.27799e-07	1.29885
62	speedy homolog E8 (Xenopus laevis), pseudogene	SPDYE8P	A_32_P222071	17.9491	9.32685e-11	1.26394e-07	1.499
63	P450 (cytochrome) oxidoreductase	POR	A_24_P29720	8.03282	1.98796e-10	2.66155e-07	1.17897
64	similar to Serine-protein kinase ATM (Ataxia telangiectasia mutated) (A-T, mutated)	LOC651610	A_23_P35918*	10.7766	4.23932e-10	5.41478e-07	1.30852
65	ataxia telangiectasia mutated	ATM	A_23_P35918*	10.7766	4.23932e-10	5.41478e-07	1.30852
66	required for meiotic nuclear division 5 homolog B (S. cerevisiae)	RMND5B	A_23_P257372	16.6201	5.18503e-10	6.54746e-07	1.3724
67	cathepsin W	CTSW	A_23_P13031	11.3493	5.26874e-10	6.57841e-07	1.48652
68	hypothetical protein LOC220906	LOC220906	A_32_P96725	9.05348	1.03768e-09	1.26715e-06	1.16975
69	coiled-coil domain containing 15	CCDC15	A_23_P44942	7.9109	1.07052e-09	1.29304e-06	1.24574
70	forkhead box P2	FOXP2	A_24_P16559	15.2005	1.16018e-09	1.38627e-06	1.49732
71	tumor protein, translationally-controlled 1	TPT1	A_23_P53797	13.7335	1.66392e-09	1.90619e-06	1.36648
72	makorin ring finger protein 3	MKRN3	A_23_P21339	15.9278	1.95061e-09	2.21181e-06	1.91117
73	small nuclear ribonucleoprotein polypeptide E	SNRPE	A_23_P126291*	6.2645	2.00478e-09	2.25028e-06	1.11962
74	similar to hCG23490	LOC100130109	A_23_P126291*	6.2645	2.00478e-09	2.25028e-06	1.11962
75	fibroblast growth factor (acidic) intracellular binding protein	FIBP	A_23_P1615	18.7345	2.07171e-09	2.30215e-06	1.42597
76	allantoicase	ALLC	A_23_P108734	9.31674	2.83927e-09	3.12384e-06	1.21844
77	single immunoglobulin and toll-interleukin 1 receptor (TIR) domain	SIGIRR	A_23_P84343	22.321	3.5499e-09	3.82986e-06	1.78772
78	peptidylprolyl cis/trans isomerase, NIMA-interacting 1-like (pseudogene)	PIN1L	A_23_P264	17.0274	3.56458e-09	3.80872e-06	1.34363
79	huntingtin	HTT	A_23_P212746	19.374	3.99585e-09	4.22886e-06	1.7125
80	cadherin 20, type 2	CDH20	A_23_P55586	6.05917	4.1231e-09	4.32237e-06	1.15568
81	microfibrillar-associated protein 1	MFAP1	A_23_P14636	14.8385	6.49643e-09	6.62296e-06	1.36279
82	vascular endothelial growth factor B	VEGFB	A_24_P55971	15.6109	7.7896e-09	7.86912e-06	1.37138
83	LPS-responsive vesicle trafficking, beach and anchor containing	LRBA	NM_006726_1_9736	13.599	9.55303e-09	9.56362e-06	1.47773
84	retinoblastoma binding protein 4	RBBP4	A_24_P468810	18.0625	1.34512e-08	1.31117e-05	1.63021
85	serine/threonine/tyrosine interacting-like 1	STYXL1	A_23_P111635	18.3781	2.61016e-08	2.45804e-05	1.61955
86	MpV17 mitochondrial inner membrane protein	MPV17	A_23_P143092	21.2327	2.7494e-08	2.56741e-05	1.53581
87	ubiquitin protein ligase E3B	UBE3B	A_23_P99183	12.2873	2.95983e-08	2.74087e-05	1.30532
88	TRM5 tRNA methyltransferase 5 homolog (S. cerevisiae)	TRMT5	A_23_P321630	12.8379	3.06889e-08	2.79528e-05	1.30794
89	hypothetical protein FLJ35700	FLJ35700	A_23_P342165	6.5948	3.35891e-08	3.03457e-05	1.07257
90	KIAA1009	KIAA1009	A_23_P145424	11.9062	3.62577e-08	3.22325e-05	1.3529
91	zinc finger protein 613	ZNF613	A_23_P208174	5.47147	3.63954e-08	3.20982e-05	1.14377
92	anaphase promoting complex subunit 5	ANAPC5	A_23_P377830	9.28008	3.76255e-08	3.29217e-05	1.20258
93	KIAA1598	KIAA1598	A_23_P202587	6.82416	4.62388e-08	3.9831e-05	1.16715
94	similar to hCG2041320	LOC100133224	A_24_P341731	16.7366	4.7518e-08	4.06181e-05	1.55727
95	CDP-diacylglycerol synthase (phosphatidate cytidylyltransferase) 1	CDS1	A_23_P7250	5.4837	4.75565e-08	4.03406e-05	1.13594
96	apoptosis-inducing, TAF9-like domain 1	APITD1	A_23_P44314*	12.2154	4.87411e-08	4.10322e-05	1.40999
97	cortistatin	CORT	A_23_P44314*	12.2154	4.87411e-08	4.10322e-05	1.40999
98	regulated endocrine-specific protein 18	RESP18	A_24_P59236	5.91115	6.27931e-08	5.20728e-05	1.11494
99	small EDRK-rich factor 2	SERF2	A_24_P313336	10.0309	6.84032e-08	5.6305e-05	1.25425
100	similar to OVO homolog-like 1	LOC728361	A_24_P169213	10.702	8.83684e-08	7.22042e-05	1.23184
101	ELMO/CED-12 domain containing 3	ELMOD3	A_24_P937435	17.3048	1.26578e-07	0.00010267	1.60081
102	chromosome 1 open reading frame 111	C1orf111	A_32_P114746	8.78805	1.34182e-07	0.000108048	1.13915
103	similar to hCG1742442	LOC642838	A_32_P148118	7.56378	1.44535e-07	0.000115548	1.49265
104	v-rel reticuloendotheliosis viral oncogene homolog (avian)	REL	A_23_P56939	12.6958	1.44839e-07	0.000114964	1.48718
105	CUB and Sushi multiple domains 1	CSMD1	A_23_P255203	8.65742	1.51791e-07	0.000119627	1.23763
106	5-hydroxytryptamine (serotonin) receptor 3A	HTR3A	A_24_P150068	5.13864	2.34238e-07	0.000178282	1.07315
107	transmembrane protein 175	TMEM175	A_23_P144321	14.3736	2.6521e-07	0.000200482	1.34436
108	family with sequence similarity 86, member A pseudogene	LOC100125556	A_32_P169126	8.58714	2.87645e-07	0.000215973	1.20962
109	ATP synthase, H+ transporting, mitochondrial F0 complex, subunit C1 (subunit 9)	ATP5G1	AK095669_1_1589	10.1903	3.25855e-07	0.00024302	1.18205
110	calponin 2	CNN2	A_23_P16673	5.0297	3.36875e-07	0.000249564	1.13855
111	non-protein coding RNA 105	NCRNA00105	A_23_P170927*	14.4453	4.12764e-07	0.000303759	1.42482
112	hypothetical LOC100130288	LOC100130288	AI791598_1_253	14.6726	4.52273e-07	0.000330644	1.49194
113	translocase of inner mitochondrial membrane 17 homolog B (yeast)	TIMM17B	A_23_P33883	19.1439	4.59208e-07	0.00033352	1.58556
114	lipoprotein, Lp(a)	LPA	A_32_P21114	12.7331	4.7405e-07	0.000342064	1.29296
115	similar to Ig heavy chain V-III region VH26 precursor	LOC652494	A_23_P72400*	10.0597	4.99784e-07	0.000358306	1.73567
116	immunoglobulin heavy constant mu	IGHM	A_23_P72400*	10.0597	4.99784e-07	0.000358306	1.73567
117	Mof4 family associated protein 1	MRFAP1	A_23_P144453	8.29007	5.35963e-07	0.000381781	1.24955
118	cytidine monophosphate (UMP-CMP) kinase 1, cytosolic	CMPK1	A_23_P115363	6.5709	5.41045e-07	0.000382946	1.13001
119	trafficking protein particle complex 9	TRAPPC9	A_23_P257682	15.3424	5.53225e-07	0.000389089	1.50823
120	ATG9 autophagy related 9 homolog B (S. cerevisiae)	ATG9B	A_32_P154053	9.4645	5.69356e-07	0.000397915	1.24869
121	chromosome 11 open reading frame 61	C11orf61	A_23_P52885	11.0259	5.92195e-07	0.000408736	1.30973
122	solute carrier family 24 (sodium/potassium/calcium exchanger), member 1	SLC24A1	A_23_P205913	21.1505	6.23193e-07	0.000427476	1.97285
123	zinc finger protein 253	ZNF253	A_23_P16607	11.3225	6.23687e-07	0.00042519	1.25581
124	coiled-coil domain containing 42	CCDC42	A_23_P402175	10.1268	6.71513e-07	0.000455003	1.25226
125	protein arginine methyltransferase 7	PRMT7	A_23_P77433	6.89147	7.62824e-07	0.000513741	1.12527
126	p21 protein (Cdc42/Rac)-activated kinase 6	PAK6	A_24_P159223	15.3001	8.58644e-07	0.000567947	1.50472
127	estrogen-related receptor alpha	ESRRA	A_24_P341351	6.06849	8.94281e-07	0.000588019	1.14332
128	phosphatidylglycerophosphate synthase 1	PGS1	A_24_P290799	6.47971	9.0673e-07	0.000592697	1.16231
129	DEAD (Asp-Glu-Ala-Asp) box polypeptide 3, X-linked	DDX3X	A_23_P317658	6.70518	9.45482e-07	0.000614414	1.13185
130	sorbitol dehydrogenase	SORD	NM_003104_2_2092	14.7209	1.05465e-06	0.000677434	1.55974
131	zinc finger with KRAB and SCAN domains 5	ZKSCAN5	A_23_P259663	16.28	1.09297e-06	0.000694025	1.39604
132	X antigen family, member 5	XAGE5	A_24_P288779	7.54852	1.19614e-06	0.000755217	1.22576
133	cathepsin E	CTSE	A_23_P170301	7.31508	1.30991e-06	0.000822378	1.18761
134	kinesin family member C2	KIFC2	A_23_P358542*	20.1557	1.33868e-06	0.000835721	2.30638
135	forkhead box H1	FOXH1	A_23_P358542*	20.1557	1.33868e-06	0.000835721	2.30638
136	ABO blood group (transferase A, alpha 1-3-N-acetylgalactosaminyltransferase; transferase B, alpha 1-3-galactosyltransferase)	ABO	A_23_P112645	7.79544	1.38706e-06	0.000861083	1.11281
137	regulation of nuclear pre-mRNA domain containing 1B	RPRD1B	A_24_P250499	13.5439	1.42941e-06	0.000882448	1.46559
138	tubby like protein 2	TULP2	A_23_P55961	9.89365	1.49715e-06	0.00091411	1.19167
139	solute carrier family 9 (sodium/hydrogen exchanger), member 1	SLC9A1	A_24_P71373	9.30422	1.49723e-06	0.000909162	1.23183
140	synaptogyrin 1	SYNGR1	A_23_P348063	11.4432	1.50784e-06	0.000910631	1.52653
141	RRN3 RNA polymerase I transcription factor homolog (S. cerevisiae)	RRN3	A_24_P382017	17.0629	1.60901e-06	0.000966475	1.47806
142	tubulin, gamma complex associated protein 2	TUBGCP2	A_23_P127146	18.1838	1.73222e-06	0.00102935	1.54882
143	X (inactive)-specific transcript (non-protein coding)	XIST	X56199_1_1436	11.9447	1.75574e-06	0.00103779	1.92513
144	galactose mutarotase (aldose 1-epimerase)	GALM	A_24_P212542	15.3315	1.90143e-06	0.00111207	1.79953
145	erythroblast membrane-associated protein (Scianna blood group)	ERMAP	A_23_P200965	5.48671	2.11505e-06	0.00121777	1.12751
146	ring finger protein 111	RNF111	A_23_P77162	14.634	2.24818e-06	0.00128776	1.39115
147	heat shock 70kDa protein 14	HSPA14	A_24_P195250	6.79754	2.35596e-06	0.00134257	1.13122
148	vacuolar protein sorting 13 homolog B (yeast)	VPS13B	A_23_P359165	8.76468	2.39242e-06	0.00135639	1.29443
149	SNF related kinase	SNRK	A_23_P211982	12.7468	2.40859e-06	0.00135863	1.35973
150	ATP/GTP binding protein-like 5	AGBL5	A_24_P196372	8.32195	2.50008e-06	0.00139606	1.22792
151	Der1-like domain family, member 3	DERL3	A_24_P239343	14.6723	2.56849e-06	0.00142709	1.57808
152	myosin XVB pseudogene	MYO15B	A_24_P195672	14.8176	3.48921e-06	0.00189137	1.5573
153	biphenyl hydrolase-like (serine hydrolase)	BPHL	AL832502_1_3284	4.57206	3.74732e-06	0.00202142	1.07442
154	enhancer of zeste homolog 2 (Drosophila)	EZH2	A_32_P122579	11.083	3.82963e-06	0.00204596	1.41986
155	synaptonemal complex protein SC65	SC65	A_23_P38525	13.0916	4.03623e-06	0.00214602	1.65144
156	striatin, calmodulin binding protein 3	STRN3	A_23_P65411	13.5412	4.2322e-06	0.00222888	1.60023
157	family with sequence similarity 63, member A	FAM63A	A_23_P103614*	11.7268	4.46774e-06	0.00234183	2.69275
158	annexin A9	ANXA9	A_23_P103614*	11.7268	4.46774e-06	0.00234183	2.69275
159	beta-1,4-N-acetyl-galactosaminyl transferase 4	B4GALNT4	A_23_P344000	11.4778	4.50815e-06	0.00235192	1.57827
160	apoptotic peptidase activating factor 1	APAF1	A_23_P36611	11.481	4.78146e-06	0.0024713	1.39183
161	Mdm4 p53 binding protein homolog (mouse)	MDM4	A_24_P778649	11.0595	5.80916e-06	0.00293424	1.36127
162	family with sequence similarity 50, member A	FAM50A	A_23_P34106	12.3929	6.12701e-06	0.00308078	1.29594
163	chromosome 5 open reading frame 43	C5orf43	A_24_P646185	9.27126	6.27756e-06	0.00314226	1.19412
164	torsin family 3, member A	TOR3A	A_24_P130964	6.77601	7.37711e-06	0.00364341	1.22457
165	glutamic-oxaloacetic transaminase 1-like 1	GOT1L1	A_24_P808722	4.84512	7.66165e-06	0.00376719	1.12306
166	myotubularin related protein 15	MTMR15	A_23_P377888*	17.0232	8.34119e-06	0.00406534	1.60592
167	myotubularin related protein 10	MTMR10	A_23_P377888*	17.0232	8.34119e-06	0.00406534	1.60592
168	XIST antisense RNA (non-protein coding)	TSIX	X56199_1_1276*	11.8058	8.80659e-06	0.00425485	2.07767
169	poly(rC) binding protein 1	PCBP1	A_24_P103027	17.7112	8.88791e-06	0.00427555	1.39172
170	chromosome 16 open reading frame 57	C16orf57	A_23_P206272	8.43916	1.06073e-05	0.00503723	1.17267
171	zinc finger protein 185 (LIM domain)	ZNF185	A_24_P314389	11.9002	1.28874e-05	0.00601716	1.79048
172	Fc fragment of IgG, low affinity IIa, receptor (CD32)	FCGR2A	A_32_P74942	7.04896	1.32974e-05	0.00618264	1.30054
173	PBX/knotted 1 homeobox 1	PKNOX1	A_23_P211291	12.3172	1.39558e-05	0.00646173	1.25945
174	N(alpha)-acetyltransferase 15, NatA auxiliary subunit	NAA15	A_32_P40665	14.9394	1.50427e-05	0.00693606	1.56657
175	hypothetical LOC145783	LOC145783	A_32_P10894	15.5513	1.51208e-05	0.00694325	1.47466
176	secretoglobin, family 2A, member 2	SCGB2A2	A_23_P161936	4.61595	1.5168e-05	0.00693627	1.41352
177	tektin 5	TEKT5	A_32_P130309	14.5143	1.67222e-05	0.00758455	2.32979
178	exocyst complex component 8	EXOC8	A_32_P233316	8.95287	1.68835e-05	0.00762659	1.21949
179	trimethyllysine hydroxylase, epsilon	TMLHE	A_24_P40531	15.0875	1.70143e-05	0.00765459	1.74164
180	FK506 binding protein 6, 36kDa pseudogene	LOC541473	A_32_P102519	5.57995	1.70972e-05	0.00766088	1.14428
181	ankyrin repeat and sterile alpha motif domain containing 1B	ANKS1B	A_23_P356717	19.2509	1.83261e-05	0.00811336	2.99885
182	interferon regulatory factor 9	IRF9	A_23_P65437	9.978	2.13685e-05	0.00920361	1.38088
183	caspase 2, apoptosis-related cysteine peptidase	CASP2	A_23_P215700	13.4895	2.42796e-05	0.0103372	1.40334
184	keratin 7	KRT7	NM_005556_2_1017	9.14527	2.73812e-05	0.0115253	2.02553
185	neurofascin homolog (chicken)	NFASC	A_24_P350656	8.83838	2.87978e-05	0.0120758	1.79457
186	Kv channel interacting protein 1	KCNIP1	A_23_P30554	7.45114	2.92767e-05	0.0122305	1.28823
187	REST corepressor 2	RCOR2	A_23_P24397	7.80104	3.22253e-05	0.0133618	1.21409
188	ubiquitin specific peptidase 22	USP22	A_24_P94034	4.7583	3.33623e-05	0.0137308	1.13989
189	phospholipase A2, group IIE	PLA2G2E	A_23_P114852	6.59884	3.73718e-05	0.0151013	1.16007
190	hypothetical LOC642757	FLJ32756	A_24_P400932	4.11652	3.78125e-05	0.0151691	1.07347
191	selenoprotein O	SELO	A_23_P341059	17.6857	3.78843e-05	0.0151432	1.61691
192	src kinase associated phosphoprotein 1	SKAP1	A_23_P100730	6.25137	3.9209e-05	0.0156166	1.45771
193	microtubule-associated protein 1S	MAP1S	A_23_P67582	8.96043	4.51107e-05	0.017776	1.17158
194	wingless-type MMTV integration site family, member 3A	WNT3A	A_23_P23468	3.97636	4.54775e-05	0.0177944	1.04624
195	hypothetical protein LOC285878	LOC285878	A_23_P157025	19.8118	4.59535e-05	0.0179175	17.4993
196	WD repeat domain 53	WDR53	A_23_P110074	13.4155	4.69722e-05	0.0182507	1.39278
197	phosphorylase kinase, alpha 2 (liver)	PHKA2	A_23_P159670	7.41658	4.71485e-05	0.0182553	1.15717
198	chromosome 5 open reading frame 22	C5orf22	A_24_P69122	7.18161	4.90821e-05	0.0188725	1.16615
199	Nedd4 family interacting protein 2	NDFIP2	A_24_P264909	8.48115	4.93739e-05	0.0189192	1.2512
200	vacuolar protein sorting 39 homolog (S. cerevisiae)	VPS39	A_24_P167825	14.3891	5.16294e-05	0.019581	1.41138
201	zinc finger protein 84	ZNF84	A_23_P105275	5.01527	5.25861e-05	0.0198759	1.09659
202	tetraspanin 16	TSPAN16	A_24_P298198	5.20614	5.27142e-05	0.0198568	1.14591
203	TPT1-like protein	FLJ44635	A_24_P50573	9.38265	5.34935e-05	0.0199475	1.2856
204	ATPase, Ca++ transporting, plasma membrane 2	ATP2B2	A_23_P18154	9.57158	5.50293e-05	0.0204516	1.32789
205	eukaryotic translation initiation factor 5B	EIF5B	A_23_P32970	7.80334	5.79991e-05	0.0213412	1.14927
206	diacylglycerol kinase, alpha 80kDa	DGKA	A_23_P105304	19.7069	5.84088e-05	0.0213505	2.02836
207	zinc finger protein 224	ZNF224	A_24_P941309	6.15704	5.8831e-05	0.0214343	1.19531
208	F-box and leucine-rich repeat protein 18	FBXL18	A_24_P307854	3.87472	6.07619e-05	0.0217808	1.08363
209	regulatory factor X, 4 (influences HLA class II expression)	RFX4	A_23_P76332	5.34013	6.43396e-05	0.0226972	1.13412
210	myotubularin related protein 14	MTMR14	A_24_P388502	5.23876	6.79809e-05	0.0238304	1.1455
211	paxillin	PXN	A_23_P409355	11.2717	6.95943e-05	0.0243193	1.39255
212	endoplasmic reticulum-golgi intermediate compartment (ERGIC) 1	ERGIC1	A_24_P97770	9.35996	8.88512e-05	0.0303797	1.42311
213	sorting nexin 8	SNX8	A_23_P414253	3.80381	9.22728e-05	0.0312611	1.06879
214	family with sequence similarity 82, member A2	FAM82A2	A_23_P152087	7.68453	9.28544e-05	0.0313625	1.18996
215	outer dense fiber of sperm tails 3	ODF3	A_24_P4736	7.69915	9.80517e-05	0.0327201	1.15379
216	dehydrogenase/reductase (SDR family) X-linked	DHRSX	A_23_P251339	9.94583	9.93572e-05	0.0330565	1.33834
217	hypothetical LOC149837	LOC149837	A_32_P174156	14.452	0.00010492	0.0345964	1.52831
218	proline rich 3	PRR3	A_23_P42246	6.0862	0.000106071	0.0348726	1.10924
219	sorting nexin 25	SNX25	A_23_P18641	12.0298	0.00010823	0.0354774	1.55466
220	VPS33B interacting protein, apical-basolateral polarity regulator	VIPAR	A_23_P163148	8.49164	0.000109726	0.0358621	1.18547
221	SIN3 homolog B, transcription regulator (yeast)	SIN3B	A_23_P90004	15.421	0.000110569	0.0360314	1.80743
222	solute carrier family 35 (UDP-galactose transporter), member A2	SLC35A2	A_23_P217201	9.90636	0.000115124	0.0371886	1.30191
223	solute carrier family 9 (sodium/hydrogen exchanger), member 3	SLC9A3	A_23_P30582	11.8899	0.000115446	0.0371845	1.47811
224	G protein-coupled receptor 114	GPR114	A_23_P206293	9.45165	0.00012676	0.0401308	1.40089
225	uridine-cytidine kinase 1-like 1	UCKL1	A_23_P17325	12.7555	0.000126939	0.0400735	1.48749
226	v-raf murine sarcoma 3611 viral oncogene homolog	ARAF	A_23_P73511	12.5972	0.000130161	0.0408584	1.60469
227	mitochondrial carrier homolog 1 (C. elegans)	MTCH1	A_24_P235012	7.90926	0.000132532	0.0413689	1.28697
228	lysophosphatidylcholine acyltransferase 3	LPCAT3	A_23_P64938	12.1295	0.000137921	0.0428106	1.60798
229	zinc finger protein 512	ZNF512	A_23_P391165	10.0252	0.000139442	0.0430423	1.31364
230	F-box and leucine-rich repeat protein 3	FBXL3	A_23_P140069	6.95793	0.000147107	0.0452824	1.23622
231	chromosome 1 open reading frame 105	C1orf105	A_23_P46576	5.9517	0.000148655	0.0456326	1.32695
232	transmembrane protein 89	TMEM89	A_23_P121282	11.5343	0.00015164	0.0464206	1.32923
233	runt-related transcription factor 1	RUNX1	A_24_P96404	7.21073	0.000154603	0.0471975	1.32856
234	HLA-B associated transcript 5	BAT5	A_23_P156698	15.9842	0.000164227	0.0491897	1.67963
235	tubulin tyrosine ligase-like family, member 3	TTLL3	A_24_P37537	10.9281	0.00016512	0.0493243	1.40124
236	polycomb group ring finger 3	PCGF3	A_24_P566968	10.7305	0.000166678	0.0496563	1.49374
237	hypothetical LOC388882	LOC388882	A_32_P499005	4.48798	0.000167805	0.0498584	1.08317
238	purinergic receptor P2Y, G-protein coupled, 8	P2RY8	A_23_P95844	7.55613	0.000175439	0.0517117	1.09509
239	mesoderm induction early response 1, family member 3	MIER3	A_32_P109493	7.74354	0.000177938	0.0521714	1.35922
240	stimulated by retinoic acid 13 homolog (mouse)	STRA13	A_24_P65507	5.28347	0.000182491	0.0533656	1.14748
241	solute carrier family 29 (nucleoside transporters), member 3	SLC29A3	A_23_P46865	10.7493	0.000182725	0.0532938	1.61348
242	DIP2 disco-interacting protein 2 homolog A (Drosophila)	DIP2A	A_23_P68754	6.46159	0.000188666	0.0545966	1.15225
243	eukaryotic translation elongation factor 1 alpha 1 pseudogene 32	EEF1A1P32	A_24_P366644	4.48891	0.000198585	0.0573177	1.13569
244	fibroblast growth factor 19	FGF19	A_23_P427587	9.31956	0.000203142	0.0584813	1.43776
245	peroxisomal biogenesis factor 16	PEX16	A_23_P86810	5.35982	0.000203258	0.0583633	1.10449
246	sodium channel, voltage-gated, type X, alpha subunit	SCN10A	A_23_P9941	10.3247	0.00020326	0.0582137	1.36189
247	deoxynucleotidyltransferase, terminal, interacting protein 1	DNTTIP1	A_23_P131818	11.0701	0.000205568	0.0587233	1.34307
248	KIAA1147	KIAA1147	AB032973_1_6316	9.99762	0.000214288	0.0610573	1.39655
249	polymerase (DNA directed), delta 2, regulatory subunit 50kDa	POLD2	A_23_P71146	9.20475	0.000216833	0.0616245	1.32692
250	fibrous sheath interacting protein 1	FSIP1	A_23_P353125	11.7748	0.000217992	0.0617958	5.4715
251	serpin peptidase inhibitor, clade E (nexin, plasminogen activator inhibitor type 1), member 3	SERPINE3	A_23_P162861	6.14982	0.000220269	0.0622823	1.16937
252	chromosome 14 open reading frame 102	C14orf102	A_24_P398790	8.66081	0.000224769	0.0632328	1.28135
253	family with sequence similarity 119, member B	FAM119B	A_23_P320871	5.93716	0.000230164	0.0645871	1.15311
254	LFNG O-fucosylpeptide 3-beta-N-acetylglucosaminyltransferase	LFNG	AK096284_1_2190	8.83566	0.000234818	0.0655619	1.82345
255	MYC associated factor X	MAX	A_23_P205540	7.72518	0.00023538	0.0655543	1.20558
256	myoneurin	MYNN	A_23_P132833	6.108	0.000240554	0.0666611	1.14381
257	high-mobility group nucleosomal binding domain 2	HMGN2	A_32_P15799*	8.96661	0.000246603	0.0681674	1.26405
258	hypothetical LOC729505	LOC729505	A_32_P15799*	8.96661	0.000246603	0.0681674	1.26405
259	PRAME family member 2	PRAMEF2	A_23_P97465	5.9616	0.000249266	0.0687326	1.15693
260	chromosome 7 open reading frame 58	C7orf58	A_24_P409855*	8.7842	0.00025651	0.0703807	1.32336
261	PRP38 pre-mRNA processing factor 38 (yeast) domain containing A	PRPF38A	A_23_P200181	4.76151	0.00025689	0.0703113	1.12722
262	MAX dimerization protein 3	MXD3	A_24_P417706	11.323	0.000264665	0.071908	1.42703
263	family with sequence similarity 65, member C	FAM65C	A_24_P299137	10.9808	0.000265535	0.0719685	1.49137
264	neutrophil cytosolic factor 1	NCF1	A_32_P116205*	9.92318	0.000267204	0.0720693	1.6913
265	neutrophil cytosolic factor 1B pseudogene	NCF1B	A_32_P116205*	9.92318	0.000267204	0.0720693	1.6913
266	hydroxy-delta-5-steroid dehydrogenase, 3 beta- and steroid delta-isomerase 1	HSD3B1	A_23_P97173	4.04014	0.000276228	0.0741431	1.12839
267	mitogen-activated protein kinase 9	MAPK9	A_23_P167686	5.28493	0.000282914	0.0752112	1.1477
268	peptidylprolyl isomerase F	PPIF	A_23_P313938	5.63131	0.000283358	0.0751493	1.15365
269	Rho GTPase activating protein 12	ARHGAP12	A_23_P149776	6.76565	0.000294175	0.0778325	1.19521
270	similar to heterogeneous nuclear ribonucleoprotein K	LOC644063	A_32_P8663	5.65805	0.000304809	0.0800741	1.12994
271	programmed cell death 11	PDCD11	A_24_P145087	8.61397	0.000305222	0.0799934	1.2567
272	LUC7-like 2 (S. cerevisiae)	LUC7L2	A_23_P59788	9.8465	0.000346915	0.0896517	1.26814
273	similar to CG12975	LOC391358	A_24_P280926	13.63	0.000363517	0.0930762	1.38946
274	leucine-rich PPR-motif containing	LRPPRC	A_23_P5313	7.29939	0.000367401	0.0938544	1.2308
275	RAB37, member RAS oncogene family	RAB37	A_23_P414654	14.2494	0.000370209	0.094355	2.68223
276	v-erb-b2 erythroblastic leukemia viral oncogene homolog 3 (avian)	ERBB3	A_23_P203856	6.87469	0.000370488	0.0942099	1.3631
277	olfactory receptor, family 9, subfamily K, member 2	OR9K2	A_23_P99016	4.90461	0.000371087	0.0941467	1.061
278	synovial sarcoma, X breakpoint 3	SSX3	A_23_P114134	9.74504	0.000372582	0.0943108	1.54446
279	chromosome 3 open reading frame 27	C3orf27	A_23_P166969	6.71695	0.000377772	0.0949754	1.12475
280	zinc finger protein 317	ZNF317	A_23_P38905	6.70332	0.0003848	0.096524	1.15005
281	enhancer of mRNA decapping 4	EDC4	A_23_P106645	8.95307	0.000388297	0.0969634	1.26862
282	FAD1 flavin adenine dinucleotide synthetase homolog (S. cerevisiae)	FLAD1	A_32_P318086	4.94961	0.0004047	0.100159	1.10095
283	retinol binding protein 5, cellular	RBP5	A_23_P65126	13.0078	0.000438599	0.106882	3.89699
284	EF-hand calcium binding domain 4B	EFCAB4B	A_23_P128351	7.21227	0.000439358	0.106833	1.31739
285	BRF1 homolog, subunit of RNA polymerase III transcription initiation factor IIIB (S. cerevisiae)	BRF1	A_24_P344101	6.41415	0.000445109	0.10776	1.15057
286	nuclear receptor binding protein 1	NRBP1	A_23_P165439	9.42641	0.000450054	0.10872	1.27995
287	DOT1-like, histone H3 methyltransferase (S. cerevisiae)	DOT1L	A_24_P936875	7.08174	0.000459357	0.110249	1.10842
288	chromosome 10 open reading frame 137	C10orf137	A_24_P372554	4.50527	0.000462903	0.11086	1.10099
289	hypothetical protein LOC730091	LOC730091	A_32_P224327	8.50384	0.000487306	0.115955	1.75316
290	Ral GEF with PH domain and SH3 binding motif 2	RALGPS2	A_23_P328120	4.68244	0.000502225	0.118742	1.28874
291	zinc finger protein 41 homolog (mouse)	ZFP41	A_23_P346357	12.3126	0.000502403	0.118532	1.3607
292	Rab interacting lysosomal protein	RILP	A_24_P185114	9.86704	0.000504217	0.118708	1.42218
293	ubiquitin protein ligase E3A	UBE3A	A_24_P207145	9.61566	0.000521883	0.122091	1.35879
294	eukaryotic translation initiation factor 2C, 4	EIF2C4	A_24_P941670	7.43822	0.000521922	0.121844	1.34983
295	NADH dehydrogenase (ubiquinone) 1 alpha subcomplex, assembly factor 1	NDUFAF1	A_23_P26255	12.3951	0.000526398	0.122374	1.62288
296	exonuclease 3'-5' domain containing 1	EXD1	A_23_P376042	3.47588	0.000537484	0.124172	1.05798
297	aldo-keto reductase family 1, member C-like 1	AKR1CL1	A_23_P161314	4.02954	0.000538409	0.124128	1.09759
298	myosin IXB	MYO9B	NM_004145_1_5593	8.79596	0.000547187	0.125891	1.36431
299	calpain 13	CAPN13	A_24_P336985	7.27701	0.000565362	0.128739	1.91269
300	GATA zinc finger domain containing 1	GATAD1	A_24_P35165	9.99762	0.000571588	0.129891	1.42309
301	chromosome 20 open reading frame 114	C20orf114	A_23_P154784	8.77684	0.000587451	0.132952	2.21376
302	similar to tumor protein, translationally-controlled 1	LOC285741	A_24_P306726	8.63245	0.000592103	0.133732	1.36637
303	mastermind-like 1 (Drosophila)	MAML1	A_23_P110604	11.0128	0.000600997	0.135466	1.32147
304	Yip1 interacting factor homolog B (S. cerevisiae)	YIF1B	A_23_P153628	7.69103	0.000626818	0.140431	1.18973
305	Mps one binder kinase activator-like 2	MOB2	A_23_P64499	6.04708	0.000627488	0.140298	1.15167
306	major histocompatibility complex, class II, DR alpha	HLA-DRA	A_23_P19501	7.90576	0.000627852	0.140098	1.37436
307	guanine nucleotide binding protein (G protein), beta polypeptide 2	GNB2	A_23_P82296	9.86258	0.00062845	0.13995	1.45357
308	myeloid leukemia factor 2	MLF2	A_23_P13872	10.5558	0.000636605	0.141201	1.33692
309	coiled-coil domain containing 22	CCDC22	A_23_P114144	13.653	0.000655134	0.144445	1.59193
310	hepatocyte nuclear factor 4, alpha	HNF4A	A_23_P28761	5.82382	0.000667814	0.14637	1.19564
311	epithelial membrane protein 2	EMP2	A_32_P188996	12.5355	0.000677646	0.147941	2.04154
312	eukaryotic translation initiation factor 2 alpha kinase 4	EIF2AK4	A_23_P49065	12.0025	0.000679213	0.147992	1.57951
313	mitochondrial ribosomal protein S14	MRPS14	A_23_P62731	3.99357	0.000688466	0.149131	1.08067
314	hypothetical LOC645212	LOC645212	A_32_P22501	13.1414	0.000696993	0.150685	1.84071
315	dpy-19-like 1 pseudogene 1 (C. elegans)	DPY19L1P1	A_24_P652037	12.6116	0.000729421	0.155279	2.05501
316	leucine rich repeat containing 3B	LRRC3B	A_23_P143855	9.27117	0.000733711	0.155596	1.58903
317	zinc finger, matrin type 1	ZMAT1	A_23_P125748	9.06736	0.000744418	0.157566	1.75096
318	mitochondrial rRNA methyltransferase 1 homolog (S. cerevisiae)	MRM1	A_23_P15604	3.28087	0.000747901	0.158002	1.07502
319	citrate synthase	CS	A_24_P213180	11.1872	0.000750937	0.158342	1.37928
320	growth arrest-specific 5 (non-protein coding)	GAS5	A_24_P503491	6.25788	0.000770158	0.161172	1.25021
321	papilin, proteoglycan-like sulfated glycoprotein	PAPLN	A_23_P140347	8.49334	0.000783648	0.163687	1.2599
322	splicing factor, arginine/serine-rich 18	SFRS18	A_23_P122615	7.2284	0.000799783	0.16612	1.23467
323	family with sequence similarity 3, member A	FAM3A	A_23_P45489	11.5159	0.000805674	0.167032	1.45947
324	spermatogenesis associated 3	SPATA3	A_23_P329956	4.39871	0.000812668	0.167855	1.11088
325	transmembrane protein 156	TMEM156	A_23_P92334	12.508	0.000815909	0.1679	3.06777
326	erythrocyte membrane protein band 4.1 (elliptocytosis 1, RH-linked)	EPB41	AL833483_1_4394	6.68774	0.000822597	0.168652	1.19675
327	PRKR interacting protein 1 (IL11 inducible)	PRKRIP1	A_24_P320759	7.96963	0.000823424	0.168511	1.2172
328	ubiquitin specific peptidase 39	USP39	NM_006590_1_1465	6.26992	0.000836706	0.169977	1.14698
329	mediator complex subunit 4	MED4	A_23_P128543	6.99197	0.00084708	0.17177	1.20001
330	pancreatic polypeptide 2	PPY2	A_23_P164253	5.00844	0.000854113	0.172566	1.09101
331	glial fibrillary acidic protein	GFAP	A_32_P104990	8.70635	0.000856815	0.172798	1.20469
332	slingshot homolog 3 (Drosophila)	SSH3	A_23_P150149	13.1635	0.000862971	0.173725	2.07726
333	glutamate-ammonia ligase	GLUL	A_23_P85619	6.65553	0.000863364	0.173489	1.25055
334	fibronectin leucine rich transmembrane protein 3	FLRT3	A_23_P166109	11.3263	0.000881256	0.176446	6.37802
335	family with sequence similarity 71, member C	FAM71C	A_23_P337178	3.38252	0.000884459	0.176769	1.07103
336	Rho GTPase activating protein 39	ARHGAP39	A_23_P424880	6.5884	0.000894787	0.178512	1.26467
337	hypothetical LOC729400	LOC729400	A_24_P349206	9.71175	0.000922714	0.183098	1.30682
338	RAD52 homolog (S. cerevisiae)	RAD52	A_23_P64990	6.63216	0.000924659	0.183157	1.1894
339	CDC-like kinase 2	CLK2	A_23_P85888	6.88155	0.000932971	0.184474	1.2579
340	mitogen-activated protein kinase kinase kinase 12	MAP3K12	A_23_P105405	7.61292	0.000940134	0.18556	1.27537
341	telomerase reverse transcriptase	TERT	NM_003219_1_3269	8.75184	0.00095253	0.187674	1.39446
342	polymerase (RNA) I polypeptide A, 194kDa	POLR1A	A_23_P28450	6.96795	0.000959284	0.188004	1.16275
343	ankyrin-repeat and fibronectin type III domain containing 1	ANKFN1	A_23_P350696	4.79829	0.000989839	0.191961	1.1674
344	pre-B-cell leukemia homeobox 1	PBX1	NM_002585_1_1116	10.1724	0.000991891	0.192024	1.67304
345	tRNA splicing endonuclease 54 homolog (S. cerevisiae)	TSEN54	A_23_P147278	4.39725	0.00100065	0.193048	1.11072
346	Morf4 family associated protein 1-like 1	MRFAP1L1	A_23_P425823	5.62908	0.00100068	0.192718	1.20365
347	hypothetical LOC339290	LOC339290	A_24_P526620	6.82688	0.00102004	0.195431	1.28531
348	jumonji domain containing 4	JMJD4	AK026908_1_3596	7.97341	0.00102963	0.19659	1.39129
349	phosphoinositide-3-kinase interacting protein 1	PIK3IP1	A_24_P134488	8.90972	0.0010359	0.19711	1.49268
350	zinc finger, DHHC-type containing 21	ZDHHC21	A_24_P102097	3.85503	0.00104034	0.197616	1.10454
351	LY6/PLAUR domain containing 3	LYPD3	A_24_P48495	9.8289	0.00104104	0.197412	2.33834
352	polycomb group ring finger 5	PCGF5	A_24_P943139	3.56913	0.00104318	0.19748	1.09481
353	epididymal sperm binding protein 1	ELSPBP1	A_23_P33664	10.6387	0.00104541	0.197567	1.75025
354	GDNF family receptor alpha 4	GFRA4	A_23_P166081	8.14387	0.00105276	0.198617	1.24836
355	MCF.2 cell line derived transforming sequence-like 2	MCF2L2	A_32_P220351	7.94894	0.00105464	0.198635	1.36723
356	SUMO1/sentrin/SMT3 specific peptidase 3	SENP3	NM_015670_2_1390	6.49289	0.00106229	0.199737	1.23547
357	DEAD (Asp-Glu-Ala-Asp) box polypeptide 41	DDX41	A_23_P122113	6.9357	0.00107086	0.201009	1.13381
358	zinc finger protein 266	ZNF266	A_24_P335906	13.4393	0.00107559	0.201555	1.97436
359	solute carrier family 25, member 39	SLC25A39	A_23_P100764	7.54716	0.00108828	0.203248	1.22341
360	family with sequence similarity 53, member B	FAM53B	A_24_P406814	10.8652	0.00110119	0.205314	1.66851
361	hCG2019139	LOC643659	A_24_P15712	4.45939	0.00110381	0.205458	1.11305
362	OTU domain, ubiquitin aldehyde binding 1	OTUB1	A_23_P24375	12.3285	0.00110429	0.204862	1.58252
363	polyglutamine binding protein 1	PQBP1	A_23_P62139	8.1277	0.00110511	0.204672	1.16188
364	testis expressed 261	TEX261	A_24_P942893	8.38381	0.0011131	0.205809	1.27251
365	core 1 synthase, glycoprotein-N-acetylgalactosamine 3-beta-galactosyltransferase, 1	C1GALT1	A_23_P252141	8.4054	0.00112222	0.206464	1.704
366	leucine-rich alpha-2-glycoprotein 1	LRG1	A_23_P50635	9.00736	0.00115392	0.211247	4.21091
367	IMP2 inner mitochondrial membrane peptidase-like (S. cerevisiae)	IMMP2L	A_24_P151622	9.72655	0.0011665	0.213198	1.59167
368	zinc finger protein 880	ZNF880	A_24_P323967	7.69525	0.00119052	0.216521	1.38191
369	transcriptional regulating factor 1	TRERF1	A_23_P59018	5.65999	0.00120067	0.217655	1.2948
370	transmembrane protein 165	TMEM165	A_23_P133174	6.65654	0.00120362	0.217835	1.18923
371	periaxin	PRX	A_23_P429958	8.4772	0.00121691	0.219881	1.4631
372	fused in sarcoma	FUS	A_23_P106888	9.35374	0.00122162	0.220374	1.38472
373	egl nine homolog 2 (C. elegans)	EGLN2	A_23_P7466	11.0579	0.00122359	0.220371	1.75617
374	SUMO-1 activating enzyme subunit 1 pseudogene	LOC341056	A_24_P195623	8.30461	0.00129285	0.232093	1.45733
375	similar to Uncharacterized protein KIAA0220	LOC100132247	A_23_P393395*	10.6175	0.00131103	0.233845	1.77822
376	similar to LOC339047 protein	LOC100132540	A_23_P393395*	10.6175	0.00131103	0.233845	1.77822
377	DIS3 mitotic control homolog (S. cerevisiae)	DIS3	A_23_P48418	8.36008	0.00131315	0.233847	1.40365
378	nuclear factor of kappa light polypeptide gene enhancer in B-cells inhibitor, beta	NFKBIB	A_23_P79083	11.0346	0.00132483	0.235551	1.64759
379	SET domain containing 4	SETD4	A_23_P211106	9.93658	0.00132563	0.235317	1.42068
380	spastic paraplegia 11 (autosomal recessive)	SPG11	A_23_P65700	11.6155	0.00135141	0.239128	1.88892
381	suppressor of variegation 4-20 homolog 2 (Drosophila)	SUV420H2	A_23_P430044	8.9517	0.00137101	0.241061	1.40994
382	peptidylprolyl cis/trans isomerase, NIMA-interacting 1	PIN1	NM_006221_1_698	10.3079	0.00138348	0.242869	1.41675
383	pericentrin	PCNT	A_23_P57348	5.82735	0.00138926	0.2435	1.18054
384	zinc finger protein 106 homolog (mouse)	ZFP106	A_23_P77310	8.76407	0.00140326	0.245566	1.28068
385	SAFB-like, transcription modulator	SLTM	A_24_P210577	7.46564	0.00142575	0.24911	1.18072
386	myotubularin related protein 1	MTMR1	A_23_P73530	8.26117	0.00143711	0.249524	1.26676
387	coiled-coil domain containing 56	CCDC56	A_24_P356446	5.66194	0.00146645	0.253826	1.21465
388	similar to Ig kappa chain V-I region HK102 precursor	LOC652493	A_24_P494431*	5.11258	0.00149421	0.257428	1.4317
389	immunoglobulin kappa constant	IGKC	A_24_P494431*	5.11258	0.00149421	0.257428	1.4317
390	cyclic nucleotide gated channel beta 1	CNGB1	A_23_P37718	3.58786	0.00152247	0.261083	1.048
391	protein phosphatase, Mg2+/Mn2+ dependent, 1B	PPM1B	A_23_P398073	9.56174	0.00152268	0.260716	1.41895
392	solute carrier family 22 (organic anion transporter), member 13	SLC22A13	A_23_P144123	5.56859	0.00152876	0.261354	1.17646
393	COX18 cytochrome c oxidase assembly homolog (S. cerevisiae)	COX18	A_23_P321485	6.08167	0.00153349	0.261358	1.1924
394	transmembrane channel-like 7	TMC7	A_23_P140930	6.14611	0.00153536	0.261276	1.31275
395	WD repeat domain 27	WDR27	A_32_P415151	10.3245	0.00154293	0.262164	1.78479
396	hypothetical protein LOC441869	LOC441869	A_24_P311063	5.36703	0.00157619	0.265783	1.13146
397	chromodomain helicase DNA binding protein 2	CHD2	A_24_P85317	6.67805	0.00157923	0.265892	1.22771
398	nuclear protein localization 4 homolog (S. cerevisiae)	NPLOC4	A_23_P60640	6.93257	0.00157956	0.265546	1.26585
399	splicing factor 4	SF4	A_23_P119617	9.20186	0.00158834	0.266617	1.27181
400	sestrin 3	SESN3	A_23_P361450	10.0814	0.00158967	0.266438	2.82137
401	RAB11 family interacting protein 4 (class II)	RAB11FIP4	A_24_P164549	9.99683	0.00162141	0.27135	2.25115
402	neutrophil cytosolic factor 1C pseudogene	NCF1C	A_23_P42745*	8.72784	0.0016315	0.271402	1.74309
403	WAP four-disulfide core domain 10B	WFDC10B	A_24_P7790	3.75482	0.00163245	0.271154	1.1483
404	complement component 7	C7	NM_000587_1_3552	11.3868	0.00166393	0.27556	7.37819
405	GA binding protein transcription factor, beta subunit 1	GABPB1	A_24_P176255	10.8135	0.00167289	0.276631	1.57674
406	polymerase (RNA) II (DNA directed) polypeptide J3	POLR2J3	A_23_P215253*	8.77289	0.00168486	0.276553	1.32148
407	kelch repeat and BTB (POZ) domain containing 5	KBTBD5	A_23_P255722	2.94655	0.00168931	0.276468	1.04097
408	N-acetylglucosamine-1-phosphodiester alpha-N-acetylglucosaminidase	NAGPA	A_24_P116572	8.30991	0.00172167	0.279704	1.40687
409	zinc finger protein 394	ZNF394	A_23_P157417	7.57029	0.00175851	0.283204	1.20553
410	nucleoporin 188kDa	NUP188	A_24_P237755	5.96559	0.0017655	0.283918	1.16873
411	neuroligin 4, X-linked	NLGN4X	A_23_P364584	3.59372	0.00177103	0.284396	1.27632
412	missing oocyte, meiosis regulator, homolog (Drosophila)	MIOS	A_23_P59596	7.48485	0.00177461	0.28456	1.24
413	chromosome 1 open reading frame 131	C1orf131	A_23_P46095	8.80877	0.00178799	0.286292	1.42768
414	lysosomal-associated membrane protein 1	LAMP1	A_24_P304547	8.24785	0.00181423	0.289244	1.51562
415	similar to Ig heavy chain	LOC100132941	A_32_P51988	6.26847	0.00186818	0.296145	1.75759
416	RAD17 homolog (S. pombe)	RAD17	A_23_P159053	2.99676	0.00187159	0.295842	1.04937
417	Ewing sarcoma breakpoint region 1	EWSR1	A_23_P91657	3.86571	0.00187718	0.295883	1.09664
418	zinc finger protein 649	ZNF649	A_32_P221479	6.36489	0.00191182	0.300916	1.18424
419	similar to heterogeneous nuclear ribonucleoprotein L-like	LOC644390	A_32_P109576	8.53272	0.00192346	0.30232	1.43164
420	chromosome 4 open reading frame 41	C4orf41	A_24_P320214	5.83551	0.00192772	0.302562	1.15765
421	golgi membrane protein 1	GOLM1	NM_016548_2_2545	5.01768	0.00193179	0.302774	1.33267
422	G protein-coupled receptor 68	GPR68	A_24_P931443	8.24404	0.00194684	0.304274	1.73365
423	component of oligomeric golgi complex 4	COG4	A_23_P320717	6.17581	0.0020066	0.311424	1.19137
424	HNF1 homeobox B	HNF1B	A_24_P330822	9.50372	0.00202358	0.31362	1.27531
425	FERM domain containing 7	FRMD7	A_32_P336776	9.25259	0.0020348	0.31492	2.01607
426	leucine-rich repeats and WD repeat domain containing 1	LRWD1	AL133057_1_2043	5.27672	0.0020424	0.315658	1.1341
427	dolichyl-phosphate mannosyltransferase polypeptide 3	DPM3	A_23_P72842	11.0189	0.00205257	0.316349	1.76289
428	kelch domain containing 8B	KLHDC8B	A_23_P125118	7.62017	0.00207712	0.31969	1.31361
429	myosin IF	MYO1F	A_24_P323610	6.96405	0.00209026	0.320824	1.28379
430	anterior gradient homolog 3 (Xenopus laevis)	AGR3	A_23_P42810	7.96204	0.00209236	0.320703	7.59675
431	suppressor of fused homolog (Drosophila)	SUFU	A_24_P149902	6.10811	0.00210614	0.321927	1.15281
432	thyrotropin-releasing hormone	TRH	A_23_P132760	6.98357	0.00213401	0.324402	2.545
433	SYF2 homolog, RNA splicing factor (S. cerevisiae)	SYF2	A_23_P45756	8.88796	0.00218363	0.331039	1.40106
434	tetratricopeptide repeat domain 14	TTC14	A_23_P212515	7.65897	0.00218906	0.330959	1.42018
435	chromosome 12 open reading frame 53	C12orf53	A_23_P424603	8.04223	0.00219356	0.331189	1.3387
436	MICAL-like 2	MICALL2	A_24_P206306	10.1099	0.00220454	0.332395	1.81771
437	wingless-type MMTV integration site family, member 10A	WNT10A	NM_025216_2_1653	7.818	0.00221119	0.332946	1.69276
438	N-acetyltransferase 1 (arylamine N-acetyltransferase)	NAT1	A_23_P95594	6.87958	0.00221618	0.333245	3.10179
439	telomerase-associated protein 1	TEP1	A_24_P201964	8.38904	0.00224539	0.336726	1.43711
440	eukaryotic translation initiation factor 3, subunit C-like	EIF3CL	A_23_P77568*	7.94996	0.00226369	0.338557	1.30696
441	eukaryotic translation initiation factor 3, subunit C	EIF3C	A_23_P77568*	7.94996	0.00226369	0.338557	1.30696
442	RWD domain containing 4A	RWDD4A	A_23_P394274	6.4476	0.00229988	0.342128	1.24775
443	ALS2 C-terminal like	ALS2CL	A_32_P420009	9.28047	0.00231283	0.342678	1.32446
444	ubiquitin-conjugating enzyme E2, J2 (UBC6 homolog, yeast)	UBE2J2	A_24_P102660	6.95512	0.0023182	0.343017	1.40264
445	immunoglobulin heavy constant delta	IGHD	A_23_P147485	5.8877	0.00233493	0.344574	1.58654
446	L-2-hydroxyglutarate dehydrogenase	L2HGDH	A_23_P106156	4.63959	0.00240026	0.351415	1.1599
447	coiled-coil domain containing 88B	CCDC88B	A_23_P24391	9.84822	0.00240689	0.351923	1.90222
448	autocrine motility factor receptor	AMFR	A_24_P135441	4.57708	0.00246087	0.356997	1.18748
449	similar to Nonsecretory ribonuclease precursor (Ribonuclease US) (Eosinophil-derived neurotoxin) (RNase UpI-2) (Ribonuclease 2) (RNase 2)	LOC643332	A_23_P417632	6.33818	0.0024643	0.357028	1.19907
450	SEC31 homolog B (S. cerevisiae)	SEC31B	A_23_P35566	10.1192	0.00248451	0.359488	2.11447
451	zinc finger protein 706	ZNF706	A_32_P208531	5.67795	0.00249156	0.359571	1.25845
452	c-src tyrosine kinase	CSK	A_23_P152020	7.95217	0.00251214	0.362071	1.31988
453	insulin-degrading enzyme	IDE	A_23_P63682	6.80509	0.00251692	0.361822	1.2862
454	chromosome 5 open reading frame 45	C5orf45	A_23_P58604*	8.30956	0.00254961	0.365103	1.56665
455	sequestosome 1	SQSTM1	A_23_P58604*	8.30956	0.00254961	0.365103	1.56665
456	zinc finger, MYM-type 3	ZMYM3	A_23_P137080	7.45176	0.00256394	0.366683	1.49705
457	zinc finger protein 225	ZNF225	A_23_P164674	8.72004	0.00258179	0.367815	1.4224
458	similar to tumor protein, translationally-controlled 1	LOC389787	A_32_P96220	6.71724	0.002585	0.367801	1.30094
459	nuclear factor of kappa light polypeptide gene enhancer in B-cells inhibitor, delta	NFKBID	A_23_P383422	9.43906	0.00262069	0.37098	1.68856
460	G protein-coupled receptor 55	GPR55	A_23_P322625	5.43741	0.00262808	0.371552	1.13136
461	peroxisomal biogenesis factor 2	PEX2	A_23_P31702	8.17266	0.00266745	0.375684	1.51187
462	anterior gradient homolog 2 (Xenopus laevis)	AGR2	NM_006408_2_1515	7.12891	0.00266966	0.37552	3.23046
463	hemochromatosis	HFE	A_24_P354748	8.5911	0.00268243	0.375889	1.49862
464	nudE nuclear distribution gene E homolog 1 (A. nidulans)	NDE1	A_23_P206904	7.82523	0.00269377	0.375583	1.41016
465	folate receptor 2 (fetal)	FOLR2	A_24_P32937	5.13102	0.00270399	0.376535	1.30842
466	family with sequence similarity 127, member B	FAM127B	A_24_P101629	8.39288	0.00274219	0.3809	1.50893
467	hypothetical protein LOC340073	LOC340073	A_32_P117804	4.52229	0.00274286	0.380517	1.14935
468	histone cluster 1, H2bd	HIST1H2BD	NM_138720_1_578	8.31081	0.0027462	0.380033	2.38723
469	family with sequence similarity 133, member B	FAM133B	A_24_P158065*	3.95995	0.00278792	0.383893	1.0675
470	similar to FAM133B protein	LOC728153	A_24_P158065*	3.95995	0.00278792	0.383893	1.0675
471	vezatin, adherens junctions transmembrane protein	VEZT	A_23_P204608	7.27465	0.0027901	0.383719	1.28827
472	AT rich interactive domain 4A (RBP1-like)	ARID4A	A_24_P330309	6.49606	0.00279346	0.383706	1.21228
473	glycine dehydrogenase (decarboxylating)	GLDC	A_32_P96993	5.36618	0.00280804	0.385232	1.18574
474	hypothetical LOC100131929	LOC100131929	A_32_P198990	7.00977	0.00283018	0.387791	1.49815
475	similar to hypothetical protein	FLJ43963	A_24_P512054	5.41368	0.00284757	0.389213	1.23677
476	neutrophil cytosolic factor 4, 40kDa	NCF4	A_23_P109510	7.61494	0.0028488	0.388903	1.68505
477	ferredoxin 1-like	FDX1L	A_23_P4685	8.56565	0.00289615	0.393915	1.4089
478	dynein, light chain, roadblock-type 1	DYNLRB1	A_32_P221352	7.9663	0.00290595	0.394284	1.41735
479	transmembrane protein 131	TMEM131	D87446_1_5449	7.8932	0.00293424	0.396186	1.3806
480	immunoglobulin superfamily, member 8	IGSF8	A_23_P137423	6.4673	0.00294769	0.397038	1.27375
481	tripeptidyl peptidase I	TPP1	A_24_P38815	6.99643	0.00295624	0.397707	1.32792
482	zinc finger protein 280D	ZNF280D	A_23_P14702	7.27963	0.0029719	0.398367	1.33533
483	Fanconi anemia, complementation group I	FANCI	A_23_P3355*	4.39178	0.00299885	0.40053	1.10788
484	polymerase (DNA directed), gamma	POLG	A_23_P3355*	4.39178	0.00299885	0.40053	1.10788
485	TBC1 domain family, member 14	TBC1D14	A_23_P155827*	4.47911	0.00299931	0.40011	1.13414
486	hypothetical LOC100129931	LOC100129931	A_23_P155827*	4.47911	0.00299931	0.40011	1.13414
487	solute carrier family 4, anion exchanger, member 1 (erythrocyte membrane protein band 3, Diego blood group)	SLC4A1	A_24_P385190	6.66326	0.00300736	0.399745	1.27974
488	YTH domain family, member 1	YTHDF1	A_32_P212899	7.25115	0.00301968	0.400903	1.31536
489	THAP domain containing 8	THAP8	A_24_P296907	9.54856	0.00303963	0.402589	1.5942
490	tumor protein p53 inducible nuclear protein 1	TP53INP1	A_23_P168876	6.30275	0.0030672	0.404794	1.55398
491	potassium voltage-gated channel, Isk-related family, member 4	KCNE4	A_23_P392574	4.5682	0.00307932	0.404951	1.63889
492	FRY-like	FRYL	A_24_P308109	3.94223	0.00308416	0.405108	1.11756
493	calsyntenin 2	CLSTN2	A_23_P212600	6.4461	0.00308968	0.405354	2.25637
494	K(lysine) acetyltransferase 2A	KAT2A	A_23_P66608	8.7864	0.0030935	0.404422	1.77745
495	potassium channel tetramerisation domain containing 19	KCTD19	A_23_P37786	7.81189	0.00309392	0.404002	1.48145
496	solute carrier family 35, member C2	SLC35C2	A_24_P185624	7.80762	0.00310807	0.404899	1.39528
497	mitogen-activated protein kinase kinase 2 pseudogene	LOC407835	A_24_P324277	4.33293	0.00314271	0.407976	1.12953
498	pleckstrin homology domain containing, family A (phosphoinositide binding specific) member 8	PLEKHA8	A_23_P318291	8.37079	0.00315608	0.408756	1.72409
499	transcriptional adaptor 1	TADA1	A_23_P74344	3.0168	0.00316453	0.408898	1.06029
500	glyoxylate reductase/hydroxypyruvate reductase	GRHPR	A_23_P60225	4.61829	0.00317955	0.410361	1.12401
501	transmembrane BAX inhibitor motif containing 6	TMBIM6	A_24_P355877	7.4934	0.003187	0.410846	1.48542
502	mitochondrial transcription termination factor	MTERF	A_23_P111714	6.28903	0.00318753	0.410438	1.23008
503	inter-alpha (globulin) inhibitor H1	ITIH1	A_24_P136906	7.48834	0.00319333	0.410709	1.24021
504	leucine rich repeat containing 27	LRRC27	A_32_P186160	7.36495	0.00320023	0.410646	1.52923
505	chromosome 2 open reading frame 42	C2orf42	A_23_P79445	6.3778	0.00320222	0.410427	1.15289
506	chromosome 12 open reading frame 60	C12orf60	A_23_P364549	5.77008	0.0032027	0.410016	1.39261
507	Rho GTPase activating protein 33	ARHGAP33	A_23_P404725	6.39553	0.00321675	0.41134	1.32633
508	mitogen-activated protein kinase kinase 5	MAP2K5	A_23_P414443	9.25441	0.00323128	0.412724	1.94433
509	cation channel, sperm associated 2	CATSPER2	A_23_P88490*	7.29775	0.00328394	0.416102	1.51415
510	stereocilin	STRC	A_23_P88490*	7.29775	0.00328394	0.416102	1.51415
511	vacuolar protein sorting 4 homolog B (S. cerevisiae)	VPS4B	A_23_P50156	4.11722	0.00336855	0.423923	1.14414
512	glycoprotein A33 (transmembrane)	GPA33	A_24_P319375	7.6355	0.00342596	0.429203	1.62931
513	RNA binding motif protein 19	RBM19	A_23_P204119	8.40085	0.00346197	0.432252	1.65333
514	ubiquitin specific peptidase 38	USP38	A_23_P255491	3.51693	0.00348601	0.434765	1.07341
515	acyl-CoA thioesterase 12	ACOT12	A_23_P44207	4.30964	0.00349191	0.435013	1.08766
516	cysteine-rich hydrophobic domain 1	CHIC1	A_32_P25737	5.88141	0.0035094	0.436703	1.32816
517	FEV (ETS oncogene family)	FEV	A_23_P5460	6.67307	0.00352415	0.438047	1.25714
518	metastasis suppressor 1	MTSS1	A_23_P216262	6.28225	0.00358616	0.441312	1.4667
519	Rho GTPase activating protein 32	ARHGAP32	A_23_P161690	6.89671	0.00360841	0.44258	1.50358
520	leucine rich repeat containing 23	LRRC23	A_23_P36689	6.2012	0.00361433	0.442817	1.28258
521	family with sequence similarity 96, member A	FAM96A	A_23_P37634	6.7661	0.00361445	0.442344	1.29671
522	chromosome 20 open reading frame 200	C20orf200	A_23_P432506	7.7959	0.00362755	0.442486	1.37307
523	HLA complex group 4 pseudogene 6	HCG4P6	A_24_P144963	6.56045	0.00363904	0.4434	1.28068
524	gon-4-like (C. elegans)	GON4L	A_23_P63057	4.36653	0.003644	0.443518	1.11507
525	neural precursor cell expressed, developmentally down-regulated 8	NEDD8	A_24_P301241	8.82517	0.00364709	0.443409	1.4266
526	hypothetical LOC285962	FLJ40852	A_32_P539599	7.50151	0.00366321	0.444882	1.72694
527	major facilitator superfamily domain containing 8	MFSD8	A_24_P303075	7.59516	0.00367289	0.445571	1.44198
528	heterogeneous nuclear ribonucleoprotein A1	HNRNPA1	A_24_P454308	6.72322	0.00369564	0.447353	1.27861
529	lipocalin 12	LCN12	A_23_P32122	8.69928	0.00374384	0.451222	3.24815
530	Williams-Beuren syndrome chromosome region 16	WBSCR16	A_24_P370420	5.83964	0.00375142	0.450669	1.24347
531	cadherin, EGF LAG seven-pass G-type receptor 1 (flamingo homolog, Drosophila)	CELSR1	A_23_P132378	7.69645	0.00375291	0.450361	2.15236
532	chromosome 1 open reading frame 113	C1orf113	A_23_P307536	8.40975	0.00378149	0.452813	2.84346
533	vesicle transport through interaction with t-SNAREs homolog 1B (yeast)	VTI1B	A_23_P14283*	3.33727	0.00380287	0.454883	1.06064
534	arginase, type II	ARG2	A_23_P14283*	3.33727	0.00380287	0.454883	1.06064
535	calcium channel, voltage-dependent, alpha 2/delta subunit 2	CACNA2D2	A_23_P346900	7.40493	0.0038186	0.455783	2.52306
536	solute carrier family 16, member 5 (monocarboxylic acid transporter 6)	SLC16A5	A_23_P159125*	5.36733	0.00384556	0.458509	1.48499
537	similar to MCT	LOC100133772	A_23_P159125*	5.36733	0.00384556	0.458509	1.48499
538	RNA binding motif protein, X-linked	RBMX	A_24_P488510	9.91659	0.00386154	0.459428	2.77224
539	dual specificity phosphatase 16	DUSP16	A_23_P308924	7.69323	0.00390419	0.464006	1.5888
540	golgi-associated, gamma adaptin ear containing, ARF binding protein 2	GGA2	A_24_P416256	5.40726	0.00391282	0.464535	1.22145
541	UBA domain containing 2	UBAC2	A_23_P396191	7.66218	0.00394166	0.46696	1.54757
542	similar to neural precursor cell expressed, developmentally down-regulated gene 8	LOC100128775	A_24_P290723	8.92398	0.00397588	0.470013	1.54545
543	advanced glycosylation end product-specific receptor	AGER	NM_001136_3_548	8.20111	0.00397653	0.46959	1.76402
544	engulfment and cell motility 3	ELMO3	A_23_P140827	7.21632	0.00399182	0.470395	1.41159
545	hypothetical gene supported by BC066916	LOC440983	A_24_P926367*	3.79397	0.0039994	0.47079	1.05711
546	thyroid hormone receptor associated protein 3	THRAP3	A_24_P926367*	3.79397	0.0039994	0.47079	1.05711
547	epidermal growth factor receptor pathway substrate 15-like 1	EPS15L1	A_23_P38937	6.80525	0.00401464	0.472084	1.32541
548	taste receptor, type 2, member 19	TAS2R19	A_23_P340312	4.19126	0.00401466	0.471587	1.14333
549	alkaline phosphatase, placental-like 2	ALPPL2	A_23_P68185*	7.86541	0.00402675	0.472508	1.45442
550	alkaline phosphatase, placental (Regan isozyme)	ALPP	A_23_P68185*	7.86541	0.00402675	0.472508	1.45442
551	URB2 ribosome biogenesis 2 homolog (S. cerevisiae)	URB2	A_23_P74914	4.61285	0.00404745	0.473935	1.15945
552	ribosomal protein S23	RPS23	AK092335_1_1696	6.65778	0.0040576	0.474623	1.57982
553	chromosome X open reading frame 50B	CXorf50B	A_23_P387580*	3.57192	0.00413367	0.479484	1.18546
554	chromosome X open reading frame 50	CXorf50	A_23_P387580*	3.57192	0.00413367	0.479484	1.18546
555	C-terminal binding protein 2	CTBP2	A_24_P389714	5.1296	0.00415199	0.481108	1.17302
556	MAGI family member, X-linked	MAGIX	A_23_P84941	7.89763	0.00420191	0.484869	1.72334
557	small nuclear ribonucleoprotein polypeptide N	SNRPN	A_23_P335143	7.11252	0.00421841	0.486268	1.69561
558	cyclin N-terminal domain containing 1	CNTD1	A_23_P433071*	4.97881	0.00421921	0.485857	1.21067
559	beclin 1, autophagy related	BECN1	A_23_P433071*	4.97881	0.00421921	0.485857	1.21067
560	EF-hand domain (C-terminal) containing 1	EFHC1	A_32_P86241	7.75751	0.00425845	0.487847	1.79125
561	cytochrome P450, family 2, subfamily D, polypeptide 6	CYP2D6	A_23_P380129	6.05082	0.00426074	0.487606	1.38059
562	inhibitor of kappa light polypeptide gene enhancer in B-cells, kinase gamma	IKBKG	A_23_P159921	7.08609	0.00426352	0.487423	1.26631
563	transmembrane protein 41A	TMEM41A	A_23_P80832	5.25881	0.00427464	0.487191	1.17059
564	pyridoxal-dependent decarboxylase domain containing 2	PDXDC2	A_32_P216875*	8.10195	0.00429316	0.488299	1.82479
565	serine peptidase inhibitor, Kunitz type 1	SPINT1	A_23_P49060	8.00564	0.00429405	0.487901	1.4905
566	glycosyltransferase-like domain containing 1	GTDC1	A_23_P131163	6.92251	0.00429689	0.487228	1.2513
567	single stranded DNA binding protein 4	SSBP4	A_24_P159916	8.41258	0.00430491	0.487639	1.61555
568	solute carrier family 9 (sodium/hydrogen exchanger), member 3 regulator 1	SLC9A3R1	A_23_P308519	7.4275	0.00431674	0.487489	2.06441
569	frequently rearranged in advanced T-cell lymphomas 2	FRAT2	A_23_P12784	6.30293	0.00431964	0.487322	1.26793
570	nucleoporin 98kDa	NUP98	A_23_P203584	7.83178	0.00432863	0.48784	1.39352
571	chromosome 20 open reading frame 195	C20orf195	A_23_P131753	5.47477	0.00434539	0.489232	1.28771
572	SH3-domain binding protein 2	SH3BP2	A_24_P910971	5.69928	0.00435431	0.489741	1.24639
573	chromosome 11 open reading frame 87	C11orf87	A_32_P201261	6.61189	0.00435934	0.48981	1.38389
574	CD19 molecule	CD19	A_23_P251222	8.89858	0.00436565	0.489036	3.71861
575	RAD9 homolog B (S. pombe)	RAD9B	A_23_P333654	5.6616	0.00437629	0.489735	1.27369
576	gephyrin	GPHN	A_23_P88141	2.64082	0.00442907	0.494645	1.06209
577	protein disulfide isomerase family A, member 4	PDIA4	NM_004911_2_2584	4.55834	0.00443853	0.494706	1.17314
578	F-box protein 9	FBXO9	A_24_P106522	7.54967	0.00445737	0.495813	1.73152
579	transmembrane protein 150A	TMEM150A	A_24_P11641	6.2867	0.00451476	0.499198	1.25793
580	extra spindle pole bodies homolog 1 (S. cerevisiae)	ESPL1	A_32_P119007	5.438	0.00453209	0.500616	1.15065
581	COBL-like 1	COBLL1	A_23_P79289	5.03169	0.00455191	0.501807	1.26632
582	v-akt murine thymoma viral oncogene homolog 2	AKT2	A_24_P359266	7.98557	0.00458225	0.504652	1.6646
583	UDP-Gal:betaGlcNAc beta 1,3-galactosyltransferase, polypeptide 4	B3GALT4	A_23_P422071	5.17834	0.00459285	0.505318	1.23616
584	acyl-CoA thioesterase 11	ACOT11	A_23_P417413	7.57045	0.00462106	0.507417	2.19085
585	phospholipase A2, group IIF	PLA2G2F	A_24_P208083	5.40976	0.00463004	0.506901	1.19131
586	solute carrier family 4, anion exchanger, member 2 (erythrocyte membrane protein band 3-like 1)	SLC4A2	A_23_P253382	7.97406	0.00465119	0.508215	1.45675
587	RAS-like, estrogen-regulated, growth inhibitor	RERG	A_23_P204296	6.37491	0.00466245	0.508944	1.98124
588	dynein, axonemal, heavy chain 1	DNAH1	A_24_P9022	6.71383	0.00468761	0.510687	1.33943
589	DALR anticodon binding domain containing 3	DALRD3	A_23_P83671*	5.99086	0.00470508	0.512088	1.2597
590	WD repeat domain 6	WDR6	A_23_P83671*	5.99086	0.00470508	0.512088	1.2597
591	splicing factor, arginine/serine-rich 1	SFRS1	A_32_P95672	6.76971	0.00475754	0.516282	1.28952
592	H2A histone family, member Z	H2AFZ	A_32_P159268	4.81606	0.00477054	0.516683	1.2321
593	hypothetical LOC646976	LOC646976	A_24_P350549	5.88195	0.00478915	0.518193	1.71565
594	glutamine rich 2	QRICH2	A_23_P141142	7.39329	0.00482492	0.520544	1.52557
595	ankyrin repeat and SOCS box-containing 14	ASB14	A_23_P155268	7.82474	0.00483299	0.520404	1.53957
596	nuclear receptor subfamily 2, group E, member 3	NR2E3	A_23_P205867	7.25758	0.00486788	0.523147	2.9854
597	EPS8-like 2	EPS8L2	A_23_P147823	6.90776	0.00499786	0.534016	1.52976
598	histone deacetylase 10	HDAC10	A_23_P368740	8.57556	0.00499964	0.533694	1.87061
599	spectrin, beta, non-erythrocytic 5	SPTBN5	A_23_P152081	7.51021	0.00500259	0.533496	2.1006
600	hydroxy-delta-5-steroid dehydrogenase, 3 beta- and steroid delta-isomerase 2	HSD3B2	A_23_P51580	6.51542	0.00502009	0.534849	1.24059
601	N(alpha)-acetyltransferase 11, NatA catalytic subunit	NAA11	A_23_P155890	5.72367	0.00504388	0.536355	1.20912
602	CD79a molecule, immunoglobulin-associated alpha	CD79A	A_24_P361564	6.97941	0.00504924	0.536411	1.62361
603	Williams Beuren syndrome chromosome region 22	WBSCR22	A_32_P220824	4.02178	0.00510524	0.540295	1.1022
604	molybdenum cofactor synthesis 2	MOCS2	A_23_P92965	6.52103	0.00511789	0.540604	1.42139
605	proteasome (prosome, macropain) 26S subunit, non-ATPase, 6	PSMD6	A_23_P109927	3.94789	0.00512432	0.539744	1.0913
606	solute carrier family 45, member 4	SLC45A4	A_23_P384818	6.99925	0.0051301	0.53933	1.72184
607	olfactory receptor, family 56, subfamily B, member 1	OR56B1	A_23_P139251	6.22042	0.00517772	0.543309	1.25494
608	chromodomain helicase DNA binding protein 4	CHD4	A_23_P53541	5.37497	0.00518018	0.543054	1.17102
609	bromodomain adjacent to zinc finger domain, 2A	BAZ2A	A_23_P203841	6.34946	0.00521717	0.544876	1.30305
610	zinc finger, SWIM-type containing 1	ZSWIM1	A_23_P5979	7.60672	0.00525703	0.548523	1.4159
611	prickle homolog 3 (Drosophila)	PRICKLE3	A_23_P348684	6.83587	0.00528712	0.550113	1.26486
612	SEC24 family, member B (S. cerevisiae)	SEC24B	A_23_P69682	3.86355	0.0052872	0.549607	1.10313
613	hypothetical protein DKFZP434I0714	DKFZP434I0714	A_23_P413303	5.31137	0.00531139	0.550577	1.29315
614	chromosome 21 open reading frame 119	C21orf119	A_23_P29032	5.25999	0.00532728	0.551195	1.31725
615	chromosome 11 open reading frame 45	C11orf45	A_23_P420293	7.7815	0.00533406	0.55036	2.0099
616	retinoid X receptor, beta	RXRB	A_23_P59180	6.48538	0.00533551	0.549998	1.33655
617	caspase 10, apoptosis-related cysteine peptidase	CASP10	A_23_P312822	6.65876	0.00536939	0.551955	1.2314
618	jumonji domain containing 1C	JMJD1C	A_23_P427217	3.27633	0.00537014	0.551521	1.07959
619	N-terminal EF-hand calcium binding protein 3	NECAB3	A_23_P68627	7.20067	0.00543181	0.554778	1.81503
620	centrosomal protein 120kDa	CEP120	A_24_P137602	5.34949	0.00544599	0.555716	1.26418
621	filaggrin	FLG	A_24_P51322	3.9465	0.00545788	0.556418	1.12333
622	TBC1 domain family, member 27	TBC1D27	A_24_P61775	7.63143	0.00547357	0.557506	1.63487
623	oxidase (cytochrome c) assembly 1-like	OXA1L	A_23_P2995	7.96471	0.00547541	0.557183	1.5313
624	5-hydroxytryptamine (serotonin) receptor 1E	HTR1E	A_24_P380349	6.62076	0.00548166	0.557309	1.57375
625	zinc finger family member 783	ZNF783	A_23_P254441	7.35631	0.00551346	0.557482	1.96023
626	DET1 and DDB1 associated 1	DDA1	A_23_P16667	6.4127	0.00552407	0.558046	1.31117
627	similar to GLI-Kruppel family member HKR1	LOC728743	A_23_P157003	7.60079	0.00554079	0.559227	1.75567
628	hect domain and RLD 2 pseudogene	LOC440248	A_32_P211078	7.67308	0.00554852	0.559499	2.03256
629	crystallin, gamma S	CRYGS	A_23_P132738	7.24372	0.00558882	0.562033	1.71632
630	MACRO domain containing 1	MACROD1	A_32_P58816	7.6061	0.00560744	0.563395	1.78465
631	enoyl CoA hydratase domain containing 2	ECHDC2	A_23_P200203	7.17175	0.00562004	0.564152	1.59122
632	chromosome 22 open reading frame 32	C22orf32	NM_033318_2_691	6.77914	0.00564649	0.565784	1.43727
633	SWI/SNF related, matrix associated, actin dependent regulator of chromatin, subfamily d, member 2	SMARCD2	A_23_P66488	4.59395	0.00565214	0.565841	1.20547
634	oligodendrocytic myelin paranodal and inner loop protein	OPALIN	A_23_P75239	4.66215	0.00565882	0.565999	1.13743
635	ADAM metallopeptidase domain 6 (pseudogene)	ADAM6	A_23_P54861	5.16493	0.00570932	0.570024	1.26184
636	signal sequence receptor, alpha	SSR1	A_32_P230138	5.35739	0.00570988	0.569568	1.26167
637	docking protein 7	DOK7	A_23_P398856	7.49575	0.0057501	0.57204	3.65574
638	Wolf-Hirschhorn syndrome candidate 1	WHSC1	A_23_P389919	6.47775	0.0057677	0.571743	1.41478
639	zinc finger protein 786	ZNF786	A_23_P157024	6.22789	0.00578658	0.572593	1.27592
640	LAS1-like (S. cerevisiae)	LAS1L	A_23_P256021	6.96519	0.00579129	0.57204	1.32819
641	myozenin 1	MYOZ1	A_23_P1320	7.12226	0.00582005	0.57437	2.17633
642	zinc finger protein 431	ZNF431	A_23_P39441	6.22489	0.00583228	0.575067	1.35214
643	chromosome 20 open reading frame 165	C20orf165	A_23_P154596	6.06811	0.00584776	0.574554	1.19789
644	chromatin modifying protein 4A	CHMP4A	A_23_P106223	7.76339	0.00590127	0.577768	1.95933
645	dachshund homolog 1 (Drosophila)	DACH1	A_23_P21178	6.42002	0.00592971	0.579532	3.78736
646	hypothetical LOC284900	LOC284900	A_23_P166390	7.42336	0.00597329	0.583278	1.61841
647	leucine rich repeat containing 61	LRRC61	A_23_P134225	6.6647	0.00599751	0.584103	1.52876
648	BRCA1/BRCA2-containing complex, subunit 3	BRCC3	A_23_P217650	3.36951	0.00600884	0.584694	1.08925
649	N-acetylglucosamine kinase	NAGK	A_23_P154208	4.87709	0.00601679	0.583933	1.18662
650	chromosome 6 open reading frame 1	C6orf1	A_23_P81988	5.76402	0.00603431	0.584104	1.29467
651	SCAN domain containing 1	SCAND1	A_23_P210977	6.68054	0.00603707	0.583862	1.43182
652	high mobility group AT-hook 1	HMGA1	NM_145904_1_1196	5.4793	0.00604308	0.583428	1.2605
653	ribosomal protein L4	RPL4	A_23_P69429	4.56394	0.00604534	0.582634	1.14085
654	polymerase (RNA) II (DNA directed) polypeptide J2	POLR2J2	A_23_P42649*	7.25278	0.00605047	0.582119	1.44052
655	polymerase (RNA) II (DNA directed) polypeptide J, 13.3kDa	POLR2J	A_23_P42649*	7.25278	0.00605047	0.582119	1.44052
656	zinc finger protein 695	ZNF695	A_23_P35316	3.60693	0.00606976	0.582964	1.11463
657	slingshot homolog 2 (Drosophila)	SSH2	A_23_P395954	5.0792	0.00607592	0.583052	1.14627
658	glutathione S-transferase theta 1	GSTT1	NM_000853_1_927	6.28559	0.0061	0.58385	2.75793
659	taste receptor, type 2, member 40	TAS2R40	A_23_P339652	5.97926	0.0061044	0.583267	1.27718
660	PRP19/PSO4 pre-mRNA processing factor 19 homolog (S. cerevisiae)	PRPF19	A_23_P52976	4.91976	0.00610606	0.582924	1.21934
661	acyl-CoA synthetase family member 3	ACSF3	A_23_P259795	5.60449	0.00613997	0.585658	1.26788
662	collagen, type XXVII, alpha 1	COL27A1	A_32_P151807	3.57342	0.00617352	0.587346	1.12727
663	GRAM domain containing 1A	GRAMD1A	A_23_P56213	6.87532	0.00618088	0.587544	1.63149
664	RNA binding motif protein 10	RBM10	A_23_P125814	6.23345	0.00618762	0.58718	1.1869
665	chromosome 1 open reading frame 63	C1orf63	A_23_P34392	4.43662	0.0061997	0.586822	1.20819
666	family with sequence similarity 198, member B	FAM198B	A_23_P218928	4.91139	0.00625623	0.590162	1.58605
667	tripartite motif-containing 26	TRIM26	A_23_P214587	6.23769	0.00628949	0.592294	1.30952
668	oligodendrocyte transcription factor 1	OLIG1	A_24_P297119	6.67966	0.00629131	0.591964	1.20096
669	eukaryotic translation initiation factor 2-alpha kinase 1	EIF2AK1	A_24_P123768	7.75602	0.00629966	0.592248	2.04755
670	mannosidase, alpha, class 1C, member 1	MAN1C1	A_23_P103604	5.02042	0.00632507	0.593633	1.4289
671	F-box and leucine-rich repeat protein 6	FBXL6	A_23_P43297	7.19656	0.00633577	0.593634	1.90234
672	chromosome 20 open reading frame 197	C20orf197	A_32_P339640	3.01617	0.00634997	0.593963	1.08853
673	chromosome 11 open reading frame 58	C11orf58	A_24_P675384	6.87094	0.0063793	0.594205	1.62347
674	OTU domain containing 5	OTUD5	A_24_P263340	6.50478	0.00639925	0.595565	1.26057
675	zinc finger protein 572	ZNF572	A_23_P301363	7.09218	0.00643506	0.597396	2.28334
676	pleckstrin homology domain containing, family B (evectins) member 1	PLEKHB1	NM_021200_1_2069	7.15644	0.00643952	0.597311	2.43476
677	PH domain and leucine rich repeat protein phosphatase 2	PHLPP2	A_23_P54866	6.4132	0.0064734	0.599953	1.33292
678	ubiquitin-like domain containing CTD phosphatase 1	UBLCP1	A_32_P47566	2.55057	0.00649176	0.600653	1.04933
679	protein tyrosine phosphatase type IVA, member 2	PTP4A2	A_23_P23114	8.10041	0.00650311	0.601202	3.45093
680	dehydrogenase/reductase (SDR family) member 1	DHRS1	A_23_P48747	7.30326	0.00659474	0.607148	1.79573
681	RNA binding motif protein 15	RBM15	A_23_P103743	4.95397	0.00663629	0.609963	1.19852
682	ubiquitin specific peptidase 9, X-linked	USP9X	A_23_P217401	3.41464	0.0066451	0.610267	1.08136
683	glutaminase 2 (liver, mitochondrial)	GLS2	A_24_P326739	5.69906	0.00664872	0.610096	1.61142
684	unc-93 homolog B1 (C. elegans)	UNC93B1	A_23_P98168	6.56604	0.00665646	0.610302	1.55675
685	chromosome 15 open reading frame 44	C15orf44	A_23_P37475	6.88391	0.00666791	0.610344	1.30523
686	lactoperoxidase	LPO	A_23_P100583	3.2906	0.00667801	0.610263	1.08516
687	nuclear receptor coactivator 2	NCOA2	A_23_P428999	5.29532	0.00667878	0.609833	1.40662
688	INO80 complex subunit B	INO80B	A_23_P56673	6.25574	0.00673559	0.613507	1.28394
689	nucleosome assembly protein 1-like 4	NAP1L4	A_23_P36215	6.31633	0.00674019	0.613424	1.3289
690	rogdi homolog (Drosophila)	ROGDI	A_23_P100498	7.57589	0.00675328	0.61361	2.18476
691	Sp2 transcription factor	SP2	A_23_P381451	5.90014	0.00677108	0.613221	1.31275
692	ribonuclease/angiogenin inhibitor 1	RNH1	A_24_P415599	6.43814	0.00677301	0.612398	1.41662
693	transient receptor potential cation channel, subfamily C, member 7	TRPC7	A_23_P92972	6.10972	0.00682123	0.614757	1.26779
694	similar to heat shock 10 kDa protein 1	LOC100132346	A_24_P840877	6.6721	0.00682853	0.614419	1.52373
695	leucine rich repeat transmembrane neuronal 4	LRRTM4	A_23_P210059	5.72327	0.00683768	0.614744	1.20278
696	family with sequence similarity 98, member C	FAM98C	A_24_P412943	6.89354	0.00684181	0.614618	1.43159
697	inositol-3-phosphate synthase 1	ISYNA1	A_23_P5131	7.59022	0.0068559	0.614889	2.85292
698	inositol polyphosphate-4-phosphatase, type II, 105kDa	INPP4B	NM_003866_1_2848	5.96693	0.00687683	0.616269	1.99259
699	RNA binding motif protein 6	RBM6	A_23_P57940	7.06877	0.00687687	0.615776	1.52569
700	relaxin/insulin-like family peptide receptor 1	RXFP1	A_23_P124534	5.32765	0.00691225	0.617948	1.27561
701	dynein, axonemal, light chain 4	DNAL4	A_23_P17880	4.86745	0.00691411	0.617122	1.20481
702	mitogen-activated protein kinase kinase kinase 14	MAP3K14	A_23_P207315	6.05605	0.00696906	0.618549	1.35018
703	docking protein 3	DOK3	A_23_P133507	5.21262	0.00700646	0.621371	1.24571
704	major facilitator superfamily domain containing 10	MFSD10	A_23_P41250	5.09558	0.00700974	0.621167	1.26202
705	Fc fragment of IgG, receptor, transporter, alpha	FCGRT	A_23_P55937	4.88747	0.00703099	0.622553	1.30006
706	leucine zipper protein 4	LUZP4	A_23_P96611	5.2768	0.00703548	0.622455	1.20408
707	Ras association (RalGDS/AF-6) domain family member 5	RASSF5	A_23_P201492	5.6186	0.00704086	0.622435	1.49848
708	cyclin L2	CCNL2	A_23_P217899	6.70527	0.00706276	0.623876	1.54699
709	UTP14, U3 small nucleolar ribonucleoprotein, homolog C (yeast)	UTP14C	A_24_P201879	7.05525	0.00707388	0.623371	1.53493
710	transient receptor potential cation channel, subfamily M, member 3	TRPM3	A_24_P343529	5.16516	0.00710446	0.625074	1.24374
711	spermatid perinuclear RNA binding protein	STRBP	A_23_P252155	5.05095	0.00710533	0.624656	1.19451
712	sperm associated antigen 8	SPAG8	A_23_P216490	3.46571	0.00710973	0.624549	1.18925
713	similar to heterogeneous nuclear ribonucleoprotein K	LOC399881	A_24_P714138	4.1004	0.00712533	0.625425	1.11314
714	ribosomal protein S6 kinase, 90kDa, polypeptide 5	RPS6KA5	A_24_P304635	4.4128	0.00712613	0.624509	1.24052
715	solute carrier family 41, member 1	SLC41A1	A_23_P368182	5.63084	0.00714825	0.624969	1.26003
716	NADH dehydrogenase (ubiquinone) 1 alpha subcomplex, 1, 7.5kDa	NDUFA1	A_23_P159825	4.14821	0.00716079	0.625081	1.1345
717	DCN1, defective in cullin neddylation 1, domain containing 4 (S. cerevisiae)	DCUN1D4	A_32_P10231	6.09083	0.00718697	0.625891	1.42796
718	integrator complex subunit 1	INTS1	A_24_P66672	5.51512	0.00720021	0.626064	1.25759
719	zinc finger and SCAN domain containing 29	ZSCAN29	A_23_P100093	6.4839	0.00723167	0.627817	1.36335
720	N(alpha)-acetyltransferase 16, NatA auxiliary subunit	NAA16	A_23_P251785	5.55233	0.00730458	0.632171	1.23704
721	hypothetical LOC100127998	LOC100127998	A_32_P187709	5.19141	0.0074178	0.635534	1.29574
722	holocytochrome c synthase	HCCS	A_23_P436403	5.64872	0.00742958	0.636053	1.42764
723	ATPase, H+ transporting, lysosomal 38kDa, V0 subunit d1	ATP6V0D1	A_23_P54636	6.1992	0.00743738	0.636231	1.33682
724	bromo adjacent homology domain containing 1	BAHD1	A_23_P117928	7.25307	0.00747564	0.637541	1.58443
725	replication factor C (activator 1) 3, 38kDa	RFC3	A_32_P197016	5.17707	0.00749652	0.638341	1.36374
726	chromosome 19 open reading frame 62	C19orf62	A_23_P119715	6.87411	0.00750096	0.63823	1.41928
727	TSC22 domain family, member 4	TSC22D4	A_23_P250867	6.66378	0.00753294	0.639482	1.48592
728	MON2 homolog (S. cerevisiae)	MON2	A_23_P333138	5.97281	0.00756757	0.641442	1.46274
729	DNA (cytosine-5-)-methyltransferase 1	DNMT1	A_24_P408083	5.8045	0.00758728	0.642133	1.30509
730	euchromatic histone-lysine N-methyltransferase 2	EHMT2	A_23_P214639	6.96171	0.00759021	0.641893	1.49234
731	discs, large homolog 5 (Drosophila)	DLG5	A_24_P129632	4.63547	0.00760458	0.642619	1.23297
732	small nucleolar RNA, H/ACA box 24	SNORA24	A_24_P498769	5.63573	0.00760941	0.642538	1.42283
733	Rab geranylgeranyltransferase, alpha subunit	RABGGTA	A_23_P54218	6.53044	0.00766546	0.645799	1.34838
734	hypothetical LOC151534	LOC151534	A_23_P319641	6.85315	0.00767002	0.645205	1.83105
735	testis-specific serine kinase 6	TSSK6	A_23_P108221	6.90016	0.00767404	0.645054	1.55238
736	major histocompatibility complex, class II, DO alpha	HLA-DOA	A_24_P354804	6.12	0.00775887	0.648263	1.85123
737	golgi-associated, gamma adaptin ear containing, ARF binding protein 3	GGA3	A_23_P38180	3.39017	0.0077899	0.649878	1.07386
738	zinc finger CCCH-type, antiviral 1	ZC3HAV1	A_23_P425224	6.08495	0.00780334	0.650023	1.27307
739	MCF.2 cell line derived transforming sequence-like	MCF2L	A_23_P99498	6.17854	0.00781388	0.650413	1.83729
740	GEM interacting protein	GMIP	A_23_P56229	5.9867	0.00785445	0.651351	1.30205
741	tripartite motif-containing 15	TRIM15	A_23_P214553	6.56478	0.00787085	0.652224	1.57603
742	acyl-CoA thioesterase 8	ACOT8	A_23_P143217	7.12225	0.00788324	0.652764	1.91236
743	biogenesis of lysosomal organelles complex-1, subunit 1	BLOC1S1	A_23_P53297	7.01384	0.00788927	0.652777	1.54053
744	transmembrane channel-like 8	TMC8	A_24_P400571	6.08636	0.0078935	0.652641	1.36496
745	cytochrome P450, family 2, subfamily B, polypeptide 6	CYP2B6	A_24_P339514*	5.62266	0.00790318	0.65247	2.88981
746	cytochrome P450, family 2, subfamily B, polypeptide 7 pseudogene 1	CYP2B7P1	A_24_P339514*	5.62266	0.00790318	0.65247	2.88981
747	ring finger protein 207	RNF207	A_32_P190571	5.66387	0.00795496	0.654799	1.30856
748	zinc finger, MYND-type containing 17	ZMYND17	A_32_P361185	5.24127	0.00797297	0.655311	1.25671
749	death-associated protein	DAP	A_23_P92687	2.93076	0.00801421	0.656757	1.07261
750	far upstream element (FUSE) binding protein 3	FUBP3	A_23_P435835	3.84228	0.00805454	0.65909	1.16031
751	EPH receptor B4	EPHB4	A_23_P168436	5.09708	0.00806684	0.659611	1.37736
752	galactose-3-O-sulfotransferase 3	GAL3ST3	A_23_P35830	6.59498	0.00807879	0.660102	1.36313
753	G protein-coupled receptor 98	GPR98	NM_032119_1_18563	5.99299	0.00811841	0.662366	2.71945
754	transmembrane protein 180	TMEM180	A_23_P202164	6.21458	0.00813378	0.662647	1.29712
755	pseudouridylate synthase 10	PUS10	A_23_P373684	6.4003	0.00815524	0.662453	1.60694
756	proteolipid protein 2 (colonic epithelium-enriched)	PLP2	A_24_P74932	5.25063	0.00815665	0.662083	1.29676
757	latent transforming growth factor beta binding protein 4	LTBP4	A_23_P141946	6.11117	0.00817447	0.662561	1.47347
758	anoctamin 8	ANO8	A_32_P73452*	5.34966	0.0081792	0.662461	1.26276
759	growth hormone regulated TBC protein 1	GRTP1	A_23_P37044	6.97514	0.00818247	0.662244	2.44491
760	coiled-coil domain containing 57	CCDC57	A_23_P337327	3.81428	0.00818545	0.662003	1.11291
761	NMDA receptor regulated 2	NARG2	A_32_P129420	6.67335	0.00819884	0.662604	1.84316
762	resistance to inhibitors of cholinesterase 8 homolog A (C. elegans)	RIC8A	A_24_P115971	5.60274	0.00821563	0.663478	1.28172
763	death inducer-obliterator 1	DIDO1	AB002331_1_5927	6.59152	0.00821855	0.663231	1.7091
764	microtubule associated serine/threonine kinase 3	MAST3	A_23_P426196	6.99726	0.00823523	0.663614	1.70208
765	aminoadipate-semialdehyde dehydrogenase	AASDH	A_24_P383076	6.5211	0.0082783	0.666118	1.58766
766	Rho GDP dissociation inhibitor (GDI) gamma	ARHGDIG	A_24_P215878	2.5317	0.00828208	0.665459	1.07255
767	TSR2, 20S rRNA accumulation, homolog (S. cerevisiae)	TSR2	A_23_P414269	5.36073	0.00830263	0.666147	1.29785
768	RAB17, member RAS oncogene family	RAB17	A_23_P5772	6.56637	0.00832195	0.667215	2.45826
769	runt-related transcription factor 2	RUNX2	A_23_P418986	2.65697	0.00834008	0.666744	1.02765
770	sema domain, immunoglobulin domain (Ig), transmembrane domain (TM) and short cytoplasmic domain, (semaphorin) 4D	SEMA4D	A_24_P229053	6.12719	0.00834537	0.66573	1.4393
771	calpain 1, (mu/I) large subunit	CAPN1	A_23_P138836	6.14942	0.00835344	0.665419	1.57086
772	ring finger protein 43	RNF43	A_23_P3932	2.80178	0.0084133	0.668749	1.15469
773	D-amino-acid oxidase	DAO	A_23_P139640	5.12285	0.00847593	0.671805	1.117
774	zinc finger protein 663	ZNF663	A_24_P44992	4.73719	0.00859238	0.676691	1.25764
775	cholinergic receptor, nicotinic, alpha 10	CHRNA10	A_23_P411188	6.43011	0.0085944	0.676371	1.71931
776	prostate-specific P704P	P704P	A_32_P16325	5.69781	0.0085949	0.675932	3.21942
777	myoglobin	MB	NM_005368_1_597	5.88133	0.00861237	0.676348	1.82128
778	anoctamin 9	ANO9	A_24_P8109	6.70088	0.00865221	0.678517	2.25662
779	excision repair cross-complementing rodent repair deficiency, complementation group 5	ERCC5	A_23_P117227	6.15984	0.00869408	0.67845	1.4016
780	otopetrin 1	OTOP1	A_23_P306307	4.49788	0.00871958	0.679485	1.189
781	exosome component 1	EXOSC1	A_23_P35584	4.34856	0.00872237	0.679226	1.12269
782	major histocompatibility complex, class II, DP alpha 1	HLA-DPA1	A_24_P243528	3.35565	0.00875497	0.679384	1.09222
783	RAB5C, member RAS oncogene family	RAB5C	A_23_P372411	5.89604	0.00881213	0.682867	1.3256
784	xin actin-binding repeat containing 2	XIRP2	A_23_P393163	4.49885	0.00881557	0.682657	1.24824
785	rabphilin 3A-like (without C2 domains)	RPH3AL	A_23_P94819	5.72819	0.00882688	0.682581	1.71189
786	exocyst complex component 6	EXOC6	A_23_P169576	5.88307	0.00883419	0.682197	1.56811
787	GRIP and coiled-coil domain containing 1	GCC1	A_23_P71096	5.29745	0.00883456	0.681752	1.20133
788	ligand dependent nuclear receptor corepressor-like	LCORL	A_23_P375541	4.84075	0.00890292	0.684177	1.34776
789	HECT domain containing 3	HECTD3	A_23_P149216	6.10242	0.00895283	0.685641	1.22375
790	ubiquitin-like modifier activating enzyme 1	UBA1	A_23_P137205	5.93746	0.00895422	0.685275	1.28733
791	chromosome 19 open reading frame 60	C19orf60	A_32_P176200	4.29632	0.00895507	0.684398	1.21161
792	immunoglobulin heavy constant gamma 2 (G2m marker)	IGHG2	A_32_P200138	4.25153	0.00897347	0.685333	1.30187
793	coiled-coil domain containing 142	CCDC142	A_23_P424712	6.27539	0.00898109	0.684973	1.48301
794	hypothetical LOC100130249	PP2672	A_24_P333216	5.49298	0.00900757	0.686522	1.32955
795	tripartite motif-containing 66	TRIM66	A_32_P396186	6.09672	0.00904685	0.689043	1.70224
796	toll interacting protein	TOLLIP	A_24_P287189	4.78975	0.00906234	0.689749	1.30023
797	coagulation factor VII (serum prothrombin conversion accelerator)	F7	A_23_P117298	6.54201	0.00907149	0.689973	4.74281
798	CTD (carboxy-terminal domain, RNA polymerase II, polypeptide A) small phosphatase 2	CTDSP2	A_23_P81882	4.17936	0.00908218	0.689842	1.14537
799	prenylcysteine oxidase 1	PCYOX1	A_32_P180958	5.17573	0.00909079	0.689083	1.28941
800	ArfGAP with dual PH domains 1	ADAP1	A_23_P145865	6.54894	0.00913689	0.691163	1.81096
801	sphingomyelin phosphodiesterase 4, neutral membrane pseudogene	LOC150776	A_24_P268357*	5.46759	0.00914144	0.691037	1.25076
802	FYVE, RhoGEF and PH domain containing 3	FGD3	A_24_P153840	5.63594	0.0091472	0.690533	1.93589
803	integral membrane protein 2B	ITM2B	A_23_P139934	5.33746	0.00915553	0.690224	1.3174
804	adenosine deaminase-like	ADAL	A_24_P924114	5.45457	0.00915637	0.689819	1.38523
805	hypothetical LOC554207	LOC554207	A_24_P109887	5.46212	0.0091597	0.689603	1.2865
806	zinc finger protein 501	ZNF501	A_23_P92300	6.15548	0.00920831	0.690922	1.90177
807	RNA binding motif protein, X-linked 2	RBMX2	A_23_P44723	5.32344	0.00921157	0.6907	1.18365
808	CDC-like kinase 2, pseudogene	CLK2P	A_24_P67027*	5.42483	0.00923236	0.691326	1.31541
809	surfactant protein D	SFTPD	A_23_P46785	4.71633	0.00924644	0.691449	1.47081
810	SH3KBP1 binding protein 1	SHKBP1	A_23_P130553	6.58248	0.00933154	0.694075	1.78712
811	similar to hCG1742442	LOC642424	A_24_P66583	3.77049	0.00933892	0.69416	1.30171
812	family with sequence similarity 153, member A	FAM153A	A_23_P324706	6.04206	0.00934417	0.694086	1.7029
813	nuclear receptor 2C2-associated protein	NR2C2AP	A_23_P165177*	6.32436	0.00938539	0.696216	1.51676
814	regulatory factor X-associated ankyrin-containing protein	RFXANK	A_23_P165177*	6.32436	0.00938539	0.696216	1.51676
815	glutathione peroxidase 1	GPX1	A_23_P250671	2.94543	0.00939122	0.696185	1.07381
816	KIAA0195	KIAA0195	A_24_P416289	6.16423	0.00939523	0.696018	1.61159
817	mucin 17, cell surface associated	MUC17	A_24_P358880	6.56027	0.0093958	0.695596	2.04077
818	hairy and enhancer of split 4 (Drosophila)	HES4	A_23_P149448	4.20315	0.00940552	0.695852	1.20312
819	polyhomeotic homolog 3 (Drosophila)	PHC3	A_24_P179175	5.51448	0.00942406	0.695834	1.43493
820	dehydrogenase/reductase (SDR family) member 7C	DHRS7C	A_23_P129916	5.26278	0.00943102	0.695886	1.37468
821	Parkinson disease 7 domain containing 1	PDDC1	A_23_P359908	5.41036	0.00943633	0.695815	1.32957
822	similar to unc-93 homolog B1 (C. elegans)	LOC729196	A_23_P98164*	6.17953	0.00945142	0.696465	1.61268
823	interleukin 1 receptor accessory protein-like 1	IL1RAPL1	A_23_P84103	5.5202	0.00947459	0.696326	1.78874
824	ELOVL family member 5, elongation of long chain fatty acids (FEN1/Elo2, SUR4/Elo3-like, yeast)	ELOVL5	A_23_P156497	5.68978	0.00947865	0.696164	1.90174
825	EPWW6493	LOC100129831	A_24_P935902	5.7619	0.00949486	0.696434	1.38249
826	F-box protein 4	FBXO4	A_23_P58815	5.05477	0.00951653	0.697563	1.38473
827	splicing factor, arginine/serine-rich 8 (suppressor-of-white-apricot homolog, Drosophila)	SFRS8	A_23_P25456	4.57227	0.0095582	0.697855	1.14438
828	dehydrogenase/reductase (SDR family) member 4	DHRS4	A_23_P14376	4.74275	0.00956205	0.697678	1.22675
829	caprin family member 2	CAPRIN2	A_24_P56278	6.10825	0.00957832	0.697949	1.35881
830	endogenous retroviral family W, env(C7), member 1	ERVWE1	A_23_P31444	4.8874	0.0096185	0.699501	1.17969
831	trinucleotide repeat containing 6C	TNRC6C	A_24_P857624*	6.12792	0.00968323	0.702369	2.1259
832	hypothetical LOC100131096	LOC100131096	A_24_P857624*	6.12792	0.00968323	0.702369	2.1259
833	TBC1 domain family, member 9B (with GRAM domain)	TBC1D9B	A_24_P12110	4.38582	0.00969082	0.702003	1.19697
834	HLA-B associated transcript 2-like 1	BAT2L1	A_24_P95196	4.83201	0.00969366	0.701751	1.18403
835	ADP-ribosylation-like factor 6 interacting protein 4	ARL6IP4	A_24_P184459	5.15529	0.00969969	0.701731	1.19659
836	poly(rC) binding protein 2	PCBP2	A_24_P141685*	6.65256	0.00978821	0.704922	2.4348
837	ankyrin repeat domain 55	ANKRD55	A_24_P402976	6.33794	0.00979372	0.70395	2.31312
838	ankyrin repeat and SOCS box-containing 4	ASB4	A_23_P501319	3.25635	0.00980405	0.703782	1.11153
839	integrator complex subunit 6	INTS6	A_24_P913760	6.09383	0.00981214	0.703908	1.54058
840	splicing factor, arginine/serine-rich 3	SFRS3	A_32_P68518	4.99929	0.0098368	0.70386	1.22898
841	LY6/PLAUR domain containing 6	LYPD6	A_23_P90704	6.11341	0.00985755	0.703985	2.33775
842	chromosome 5 open reading frame 27	C5orf27	A_23_P408316	3.46357	0.00986255	0.703889	1.13724
843	chromosome 12 open reading frame 51	C12orf51	A_23_P162702	5.17671	0.00986288	0.703461	1.24875
844	solute carrier family 8 (sodium/calcium exchanger), member 2	SLC8A2	A_23_P336952	5.53243	0.0099147	0.705347	1.52247
845	afamin	AFM	A_23_P69597	4.48107	0.0100345	0.708875	1.24676
846	leucine rich repeat containing 56	LRRC56	A_23_P368994	5.69581	0.0100366	0.708575	1.9717
847	hypothetical protein LOC388588	LOC388588	A_32_P71671	5.88944	0.0100978	0.711537	2.01392
848	chromosome 15 open reading frame 57	C15orf57	A_24_P348892	5.95085	0.0101095	0.71191	1.4326
849	poly(A) binding protein interacting protein 2	PAIP2	A_23_P213750	5.46886	0.0101161	0.711928	1.35825
850	TIA1 cytotoxic granule-associated RNA binding protein	TIA1	A_24_P405436	5.90837	0.01016	0.713212	1.5485
851	zinc finger, FYVE domain containing 28	ZFYVE28	A_32_P104746	4.99441	0.0102057	0.714164	1.37075
852	STE20-related kinase adaptor beta	STRADB	A_24_P383705	5.31678	0.0102262	0.714698	1.36282
853	pre-B-cell leukemia homeobox 2	PBX2	A_32_P141658	5.82583	0.0102263	0.714252	1.44467
854	MID1 interacting protein 1 (gastrulation specific G12 homolog (zebrafish))	MID1IP1	A_23_P125579	6.34883	0.0102551	0.715364	1.78491
855	PTK6 protein tyrosine kinase 6	PTK6	NM_005975_2_1740	5.81821	0.0102866	0.716664	1.77026
856	nudix (nucleoside diphosphate linked moiety X)-type motif 13	NUDT13	A_32_P41471	5.78647	0.0103216	0.718202	1.6701
857	hypothetical protein LOC90925	LOC90925	A_23_P343901	5.33759	0.0103233	0.717867	2.09938
858	zinc finger protein 830	ZNF830	A_23_P387072	2.95265	0.0103478	0.717776	1.06726
859	gem (nuclear organelle) associated protein 8	GEMIN8	A_23_P96461	4.98917	0.0103683	0.718305	1.28366
860	zinc finger, FYVE domain containing 19	ZFYVE19	A_23_P54534	6.42114	0.0103909	0.71942	2.28898
861	protein tyrosine phosphatase type IVA, member 1	PTP4A1	A_24_P294832	4.24174	0.0103952	0.719271	1.20489
862	family with sequence similarity 71, member A	FAM71A	A_23_P354288	3.6626	0.0103991	0.719088	1.07672
863	latrophilin 1	LPHN1	A_23_P208551	4.01875	0.0104463	0.721012	1.21563
864	RPTOR independent companion of MTOR, complex 2	RICTOR	A_32_P193323	4.99869	0.010478	0.721849	1.23648
865	biliverdin reductase A	BLVRA	NM_000712_1_404	6.10202	0.0104871	0.722029	2.28486
866	zinc finger protein 862	ZNF862	A_24_P333424	5.81929	0.010498	0.722334	1.61049
867	peptidase (mitochondrial processing) beta	PMPCB	A_23_P134465	4.96263	0.0105036	0.722269	1.2102
868	DEAD (Asp-Glu-Ala-Asp) box polypeptide 54	DDX54	A_23_P162374	5.20228	0.010507	0.722062	1.24803
869	immunoglobulin mu binding protein 2	IGHMBP2	A_23_P393713	6.44309	0.0105212	0.722143	2.61001
870	SYS1 Golgi-localized integral membrane protein homolog (S. cerevisiae)	SYS1	A_23_P369456	5.64771	0.0105515	0.723327	1.43169
871	poly(A) binding protein, cytoplasmic 1-like	PABPC1L	A_23_P309599	6.3411	0.0106176	0.725619	2.90482
872	vacuolar protein sorting 52 homolog (S. cerevisiae)	VPS52	A_23_P70584	6.10569	0.0106396	0.726678	1.74401
873	retinoic acid receptor, gamma	RARG	A_23_P387552	6.19122	0.0106663	0.72761	1.74563
874	hypothetical LOC100129857	LOC100129857	A_32_P153979*	5.88893	0.0106702	0.727426	1.80434
875	fibrinogen alpha chain	FGA	A_32_P153979*	5.88893	0.0106702	0.727426	1.80434
876	guanine nucleotide binding protein (G protein), alpha transducing activity polypeptide 1	GNAT1	A_24_P320036	5.19702	0.0107	0.728563	1.38228
877	hect domain and RLD 2 pseudogene 2	HERC2P2	A_24_P222237*	6.1226	0.0107265	0.729472	2.03275
878	E74-like factor 1 (ets domain transcription factor)	ELF1	A_24_P78590	5.4626	0.010751	0.730695	1.44707
879	chromosome 2 open reading frame 65	C2orf65	A_23_P427747	5.92377	0.0108211	0.733665	2.07552
880	chloride channel 2	CLCN2	A_24_P240246	5.37395	0.0108298	0.732913	1.42631
881	polymerase (RNA) II (DNA directed) polypeptide E, 25kDa	POLR2E	A_23_P165279	5.12165	0.0108384	0.733044	1.2409
882	UPF3 regulator of nonsense transcripts homolog A (yeast)	UPF3A	A_23_P99471	4.88641	0.0108463	0.732245	1.28446
883	solute carrier family 7, member 6 opposite strand	SLC7A6OS	A_24_P159312*	4.74636	0.0108722	0.732655	1.24491
884	solute carrier family 7 (cationic amino acid transporter, y+ system), member 6	SLC7A6	A_24_P159312*	4.74636	0.0108722	0.732655	1.24491
885	golgin A6 family-like 2	GOLGA6L2	A_24_P220495	5.19541	0.0108727	0.732248	1.24097
886	mutY homolog (E. coli)	MUTYH	A_23_P51660	5.52513	0.0109223	0.735143	1.3683
887	serine peptidase inhibitor, Kunitz type, 2	SPINT2	A_23_P27795	5.35739	0.0109251	0.734887	1.30079
888	helicase, POLQ-like	HELQ	A_23_P92614	5.51639	0.0109294	0.734728	1.3553
889	RNA polymerase II associated protein 1	RPAP1	A_23_P3453	5.48807	0.0109703	0.73659	1.28515
890	nicotinamide nucleotide transhydrogenase	NNT	A_23_P70148	4.31423	0.0110286	0.739161	1.25452
891	SLIT and NTRK-like family, member 1	SLITRK1	A_32_P136351	5.24067	0.0110525	0.738979	1.50782
892	heat shock 70kDa protein 1B	HSPA1B	A_24_P123616*	5.83324	0.0110871	0.740401	2.12085
893	heat shock 70kDa protein 1A	HSPA1A	A_24_P123616*	5.83324	0.0110871	0.740401	2.12085
894	dynein, axonemal, light intermediate chain 1	DNALI1	NM_003462_2_785	4.81455	0.0111453	0.742954	2.117
895	DEAD (Asp-Glu-Ala-Asp) box polypeptide 56	DDX56	A_23_P168683	5.3122	0.0111555	0.742739	1.4203
896	guanosine monophosphate reductase 2	GMPR2	A_24_P56470	5.65508	0.0111891	0.74453	1.47897
897	protein phosphatase 1, regulatory (inhibitor) subunit 16A	PPP1R16A	A_24_P9600	5.96449	0.0111912	0.744224	1.77302
898	copine I	CPNE1	A_23_P218724	5.94654	0.0112047	0.744677	1.96184
899	Ras association (RalGDS/AF-6) domain family (N-terminal) member 7	RASSF7	A_23_P52589	5.78768	0.0112131	0.744788	1.70976
900	tubulin, beta 3	TUBB3	A_23_P66095*	3.62789	0.011228	0.745336	1.11382
901	melanocortin 1 receptor (alpha melanocyte stimulating hormone receptor)	MC1R	A_23_P66095*	3.62789	0.011228	0.745336	1.11382
902	hypothetical LOC100132304	LOC100132304	A_32_P42537	4.16941	0.0112581	0.74644	1.12249
903	tumor suppressing subtransferable candidate 1	TSSC1	A_24_P405452	4.76317	0.0112692	0.74673	1.21965
904	glutamate receptor, ionotropic, N-methyl D-aspartate 2B	GRIN2B	A_23_P151264	2.7507	0.011279	0.746493	1.09874
905	polo-like kinase 3 (Drosophila)	PLK3	A_24_P940738	4.95323	0.011304	0.747255	1.23308
906	neuroblastoma breakpoint family, member 1	NBPF1	A_24_P287272	4.29616	0.0113053	0.746449	1.2699
907	solute carrier family 25, member 41	SLC25A41	A_23_P313552	4.44572	0.0113398	0.747839	1.28309
908	chromosome 6 open reading frame 134	C6orf134	A_24_P290128	5.16011	0.0114061	0.750431	1.36301
909	aquarius homolog (mouse)	AQR	A_24_P280378	5.91647	0.0114171	0.750713	1.39649
910	PRP38 pre-mRNA processing factor 38 (yeast) domain containing B	PRPF38B	A_23_P201561	5.96105	0.0114495	0.751064	1.53158
911	trafficking protein particle complex 2-like	TRAPPC2L	A_24_P150676	5.53162	0.0114526	0.750381	1.40676
912	mediator complex subunit 12	MED12	A_23_P73702	5.78951	0.0114538	0.750017	1.42074
913	glutamate receptor, metabotropic 6	GRM6	A_23_P121971	4.27926	0.0114539	0.749581	1.16862
914	WD repeat domain, phosphoinositide interacting 2	WIPI2	A_24_P149395	4.14492	0.0115153	0.752275	1.1345
915	prosaposin	PSAP	A_24_P309317	2.45834	0.0115788	0.754645	1.08046
916	abhydrolase domain containing 8	ABHD8	A_23_P50858	5.89072	0.0116789	0.758943	1.69653
917	ADP-ribosylation factor-like 3	ARL3	A_23_P63713	5.45975	0.0116959	0.759161	1.59708
918	THO complex 2	THOC2	A_24_P177357	5.69937	0.0117259	0.759331	1.46179
919	ADAM metallopeptidase with thrombospondin type 1 motif, 7	ADAMTS7	A_23_P37632	4.40146	0.0117329	0.759343	1.16849
920	fucosyltransferase 7 (alpha (1,3) fucosyltransferase)	FUT7	A_23_P170534	5.04668	0.0117602	0.759782	1.29535
921	coiled-coil domain containing 124	CCDC124	A_23_P342119	5.77057	0.0117682	0.759861	1.4832
922	retinoblastoma binding protein 7	RBBP7	A_23_P114222	4.52466	0.011793	0.760577	1.27797
923	zinc finger protein 440	ZNF440	A_24_P254084	3.77535	0.0118012	0.760665	1.17868
924	serpin peptidase inhibitor, clade A (alpha-1 antiproteinase, antitrypsin), member 4	SERPINA4	A_23_P25720	3.04812	0.0118422	0.761979	1.10938
925	RFT1 homolog (S. cerevisiae)	RFT1	A_24_P408715	4.46924	0.0118473	0.761871	1.18958
926	transmembrane and coiled-coil domains 3	TMCO3	A_23_P2843	4.65207	0.0118809	0.762263	1.33257
927	inositol polyphosphate-5-phosphatase, 72 kDa	INPP5E	A_23_P94878	5.21703	0.0118887	0.761882	1.37446
928	regulator of G-protein signaling 18	RGS18	A_23_P302551	4.91486	0.0119004	0.761756	1.66372
929	transcription factor CP2	TFCP2	A_24_P112750	5.36124	0.0119386	0.763321	1.38756
930	phosphoenolpyruvate carboxykinase 2 (mitochondrial)	PCK2	A_23_P128819	5.14381	0.0119397	0.762951	1.40531
931	KIAA0226	KIAA0226	A_32_P109328	5.52133	0.0119453	0.762437	1.518
932	FK506 binding protein like	FKBPL	A_23_P70564	5.6553	0.011982	0.764339	1.48745
933	B-cell CLL/lymphoma 7B	BCL7B	A_23_P123010	5.61058	0.0120036	0.764401	1.43925
934	kin of IRRE like 3 (Drosophila)	KIRREL3	A_23_P407132	4.98272	0.012046	0.764906	1.36953
935	FSHD region gene 1 family, member B	FRG1B	A_24_P417527	5.50258	0.0120516	0.764823	1.42187
936	CKLF-like MARVEL transmembrane domain containing 4	CMTM4	A_23_P391980	5.90974	0.0120691	0.76506	2.53482
937	galactose-1-phosphate uridylyltransferase	GALT	A_23_P502035	3.8275	0.0120803	0.765333	1.14634
938	succinate dehydrogenase complex assembly factor 1	SDHAF1	A_32_P23010	4.30368	0.0120875	0.764482	1.12846
939	starch binding domain 1	STBD1	A_23_P254079	5.29806	0.012111	0.765535	1.69969
940	tetratricopeptide repeat domain 26	TTC26	A_24_P89718	4.51015	0.0121123	0.764747	1.2226
941	potassium voltage-gated channel, subfamily H (eag-related), member 4	KCNH4	A_23_P124988	4.08657	0.0121243	0.765072	1.08223
942	U2 small nuclear RNA auxiliary factor 1-like 4	U2AF1L4	A_24_P127950	4.94162	0.0121329	0.763878	1.32457
943	KIAA1632	KIAA1632	A_24_P341923	4.86737	0.0121453	0.763791	1.24455
944	cytochrome P450, family 2, subfamily E, polypeptide 1	CYP2E1	A_23_P98004	6.0153	0.0121802	0.765553	3.77554
945	hypothetical LOC441245	LOC441245	A_24_P350514	5.18274	0.012187	0.765547	1.37688
946	coilin	COIL	A_23_P26725	2.93761	0.0121985	0.765841	1.08074
947	keratinocyte associated protein 3	KRTCAP3	A_23_P5431	3.69195	0.0122211	0.765958	1.35852
948	myosin VC	MYO5C	A_23_P140435	5.52281	0.0122294	0.766048	1.90124
949	ARP1 actin-related protein 1 homolog A, centractin alpha (yeast)	ACTR1A	A_24_P278367	5.62683	0.0122486	0.76682	1.42783
950	upstream binding transcription factor, RNA polymerase I	UBTF	A_23_P100772	5.33584	0.0122655	0.767445	1.23909
951	thymosin-like 3	TMSL3	A_32_P23659	4.98125	0.0122781	0.767801	1.43634
952	F-box and leucine-rich repeat protein 15	FBXL15	A_23_P12635	5.76614	0.012287	0.767926	1.4632
953	transmembrane protease, serine 6	TMPRSS6	A_23_P313588	5.86241	0.0123297	0.769724	2.70849
954	chromosome 15 open reading frame 29	C15orf29	A_23_P77286	5.33255	0.0123548	0.769997	1.41608
955	tripartite motif-containing 40	TRIM40	A_23_P402777	5.01315	0.0123557	0.769617	1.33534
956	ring finger protein 5	RNF5	A_23_P320200	5.83878	0.0123808	0.770318	1.74556
957	sorting nexin family member 21	SNX21	A_24_P117179	5.41983	0.0124253	0.77136	1.31937
958	eukaryotic translation initiation factor 4H	EIF4H	A_24_P720195	4.34993	0.012426	0.770975	1.26114
959	odd-skipped related 2 (Drosophila)	OSR2	A_24_P55492	5.72525	0.0124338	0.771029	3.67943
960	chromosome 19 open reading frame 50	C19orf50	A_24_P168508	5.74115	0.0124727	0.771714	1.59974
961	pyridoxal (pyridoxine, vitamin B6) phosphatase	PDXP	A_23_P155069	3.44761	0.0124737	0.771347	1.10078
962	WW domain binding protein 1	WBP1	A_24_P368408*	5.75674	0.0124978	0.771983	1.71171
963	similar to WW domain binding protein 1	LOC729859	A_24_P368408*	5.75674	0.0124978	0.771983	1.71171
964	perilipin 5	PLIN5	A_23_P39244	4.80008	0.0125133	0.772081	2.11471
965	glucuronidase, beta-like 1	GUSBL1	A_24_P136153	5.45286	0.0125312	0.772757	1.66876
966	CD4 molecule	CD4	NM_000616_2_2403	5.43096	0.0125525	0.773637	1.94261
967	solute carrier family 25 (mitochondrial carrier; oxoglutarate carrier), member 11	SLC25A11	A_23_P38497	5.50931	0.0125547	0.773348	1.48369
968	cyclin K	CCNK	A_23_P3186	4.6791	0.0125722	0.77314	1.22338
969	required for meiotic nuclear division 5 homolog A (S. cerevisiae)	RMND5A	A_24_P114339	4.82598	0.0126154	0.774507	1.26641
970	AT rich interactive domain 2 (ARID, RFX-like)	ARID2	A_23_P308464	4.97981	0.0126163	0.774138	1.45398
971	sterile alpha motif domain containing 1	SAMD1	A_23_P435941	5.41601	0.0126197	0.77392	1.44994
972	hypothetical protein LOC644656	LOC644656	A_32_P127997	5.6131	0.0126557	0.775697	1.86451
973	ubiquitin A-52 residue ribosomal protein fusion product 1	UBA52	A_23_P56188	4.8906	0.0126644	0.775805	1.22487
974	protease, serine, 30 homolog (mouse), pseudogene	PRSS30P	A_24_P356301	3.72701	0.0126844	0.776599	1.08343
975	N(alpha)-acetyltransferase 10, NatA catalytic subunit	NAA10	NM_003491_1_402	4.96199	0.0127003	0.777142	1.24629
976	rhophilin, Rho GTPase binding protein 1	RHPN1	A_23_P315386	5.85785	0.0127006	0.776738	2.52971
977	vacuolar protein sorting 8 homolog (S. cerevisiae)	VPS8	A_24_P357707	5.45467	0.0127245	0.776913	1.41992
978	urocortin	UCN	A_23_P131695	5.58859	0.0127548	0.778336	2.12332
979	transmembrane protein 132D	TMEM132D	A_23_P308839	4.17157	0.0127803	0.779039	1.2354
980	ADP-ribosylation factor GTPase activating protein 1	ARFGAP1	A_24_P271296	4.96835	0.0127904	0.778373	1.38681
981	SON DNA binding protein	SON	A_23_P402730	4.10706	0.0128042	0.778787	1.13701
982	aminomethyltransferase	AMT	A_24_P174504	5.85733	0.0128103	0.77873	2.11306
983	exocyst complex component 3	EXOC3	A_23_P93040	5.70093	0.0128358	0.779856	1.44494
984	chemokine (C-C motif) ligand 23	CCL23	A_23_P207573	3.02336	0.0128512	0.779937	1.1074
985	interleukin 1 family, member 6 (epsilon)	IL1F6	A_23_P348028	4.6884	0.0128745	0.780071	1.20166
986	chromosome 7 open reading frame 27	C7orf27	A_23_P251900	5.52135	0.0128756	0.77929	1.52711
987	hypothetical LOC84931	LOC84931	A_23_P16708	5.46518	0.0129139	0.780334	1.49524
988	DIS3 mitotic control homolog (S. cerevisiae)-like	DIS3L	A_23_P65741	5.44503	0.0129409	0.781115	1.53368
989	kallikrein-related peptidase 2	KLK2	A_23_P310257	3.07488	0.0129497	0.781223	1.0622
990	serpin peptidase inhibitor, clade A (alpha-1 antiproteinase, antitrypsin), member 10	SERPINA10	A_23_P128753	5.12554	0.012957	0.78124	1.88851
991	GDP dissociation inhibitor 2	GDI2	A_32_P37510	3.77858	0.0129683	0.781497	1.13129
992	hypothetical LOC80094	FLJ14107	A_24_P72646	4.08611	0.0129788	0.781703	1.15259
993	chromosome 4 open reading frame 29	C4orf29	A_23_P167358	4.72313	0.0129885	0.781021	1.29242
994	CD22 molecule	CD22	A_23_P209052	5.84877	0.0129966	0.78108	3.6744
995	docking protein 1, 62kDa (downstream of tyrosine kinase 1)	DOK1	A_23_P5610	5.66935	0.0130006	0.780899	2.44686
996	olfactory receptor, family 4, subfamily C, member 46	OR4C46	A_23_P162083	4.46037	0.0130207	0.781264	1.17822
997	eukaryotic translation initiation factor 4 gamma, 1	EIF4G1	A_23_P218891	3.65549	0.0130408	0.781627	1.12645
998	Hermansky-Pudlak syndrome 1	HPS1	A_23_P328065	5.32264	0.0132007	0.788655	1.3625
999	heat shock 10kDa protein 1 (chaperonin 10)	HSPE1	A_23_P56922	5.16299	0.0132251	0.788839	1.43574
1000	glutaredoxin 2	GLRX2	A_23_P160503	4.31587	0.0132588	0.790001	1.21825
1001	scavenger receptor class B, member 1	SCARB1	A_24_P324565	4.9705	0.0132663	0.790029	1.29251
1002	brain-specific angiogenesis inhibitor 2	BAI2	A_23_P149019	5.6901	0.013305	0.79064	4.24788
1003	ligand of numb-protein X 1	LNX1	A_23_P213130	5.02425	0.0133135	0.790722	1.57602
1004	BET3 like (S. cerevisiae)	BET3L	A_23_P368338	2.89175	0.0133251	0.790984	1.06495
1005	5-hydroxytryptamine (serotonin) receptor 3 family member D	HTR3D	A_24_P14974	4.9683	0.0133416	0.791542	1.28642
1006	immunoglobulin-like and fibronectin type III domain containing 1	IGFN1	A_23_P397443	4.0416	0.0133566	0.791585	1.09127
1007	component of oligomeric golgi complex 5	COG5	A_24_P235243	4.36719	0.0133594	0.791333	1.24596
1008	post-GPI attachment to proteins 2	PGAP2	A_23_P64560	5.23719	0.0133614	0.791026	1.41469
1009	motile sperm domain containing 2	MOSPD2	A_23_P406986	5.13838	0.0133646	0.790374	1.42289
1010	ubiquitin protein ligase E3 component n-recognin 1	UBR1	A_23_P300770	4.80685	0.0134071	0.790786	1.30241
1011	choroideremia (Rab escort protein 1)	CHM	A_23_P22544	3.48111	0.013463	0.792819	1.10221
1012	pleckstrin homology domain containing, family A member 5	PLEKHA5	A_24_P117837	4.03706	0.0135197	0.794473	1.20066
1013	zinc finger, AN1-type domain 3	ZFAND3	A_23_P122376	5.18384	0.0135242	0.79432	1.35489
1014	zinc finger protein 496	ZNF496	A_23_P104177	5.242	0.013539	0.794769	1.49881
1015	GLE1 RNA export mediator homolog (yeast)	GLE1	A_23_P258367	4.55285	0.0135664	0.795956	1.19254
1016	abhydrolase domain containing 12	ABHD12	A_23_P149494	4.93468	0.0135728	0.79591	1.47424
1017	EPM2A (laforin) interacting protein 1	EPM2AIP1	A_24_P627984	5.34685	0.0136145	0.796255	1.81006
1018	sorting nexin 1	SNX1	NM_003099_2_1406	5.64965	0.0136701	0.797409	2.30234
1019	chromosome 14 open reading frame 53	C14orf53	A_32_P58513	4.52479	0.013689	0.79809	1.93366
1020	potassium voltage-gated channel, shaker-related subfamily, beta member 2	KCNAB2	A_23_P501238	5.00224	0.0137269	0.799043	1.31151
1021	phospholipase C, beta 3 (phosphatidylinositol-specific)	PLCB3	A_23_P343719	5.36873	0.0137412	0.79946	1.69379
1022	component of oligomeric golgi complex 3	COG3	A_24_P296070	5.20913	0.0137573	0.799139	1.38778
1023	jumonji domain containing 7	JMJD7	A_23_P218203*	4.4406	0.0137661	0.799232	1.30032
1024	JMJD7-PLA2G4B readthrough	JMJD7-PLA2G4B	A_23_P218203*	4.4406	0.0137661	0.799232	1.30032
1025	chromobox homolog 4 (Pc class homolog, Drosophila)	CBX4	A_23_P89621	5.18819	0.0137729	0.799208	1.66773
1026	menage a trois homolog 1, cyclin H assembly factor (Xenopus laevis)	MNAT1	A_23_P32621	4.75955	0.0137979	0.799406	1.29619
1027	ORM1-like 2 (S. cerevisiae)	ORMDL2	A_23_P87500	4.83151	0.0137988	0.799043	1.31299
1028	hepatoma-derived growth factor, related protein 3	HDGFRP3	A_23_P344451	2.86843	0.0138144	0.799532	1.14474
1029	host cell factor C1 (VP16-accessory protein)	HCFC1	A_23_P125768	4.3755	0.0138235	0.799226	1.19246
1030	chromosome 1 open reading frame 112	C1orf112	A_23_P74321*	4.99365	0.0138475	0.799366	1.36416
1031	SCY1-like 3 (S. cerevisiae)	SCYL3	A_23_P74321*	4.99365	0.0138475	0.799366	1.36416
1032	vomeronasal 1 receptor 2	VN1R2	A_23_P402279	4.08859	0.0138887	0.800078	1.17914
1033	vitronectin	VTN	A_32_P216193	5.21227	0.013895	0.799613	1.30165
1034	hypothetical LOC440335	LOC440335	A_24_P229882	4.14011	0.0139324	0.800935	1.3477
1035	gastrokine 2	GKN2	A_23_P61317	4.85626	0.0140144	0.801504	1.43481
1036	malonyl CoA:ACP acyltransferase (mitochondrial)	MCAT	A_24_P237327	4.89569	0.0140314	0.80124	1.37382
1037	wingless-type MMTV integration site family, member 9A	WNT9A	A_23_P378329	4.16508	0.0140316	0.800837	1.23113
1038	iron/zinc purple acid phosphatase-like protein	PAPL	A_24_P53399	4.23904	0.0140406	0.800533	1.24628
1039	cytokine-like 1	CYTL1	A_23_P10647	5.18983	0.014055	0.800531	1.72806
1040	membrane bound O-acyltransferase domain containing 1	MBOAT1	A_23_P317292	4.89256	0.0140562	0.800186	1.79201
1041	lipin 3	LPIN3	A_24_P100693	5.03792	0.0140566	0.7998	1.41964
1042	WD repeat and FYVE domain containing 3	WDFY3	A_23_P345820	5.01632	0.0140705	0.80018	1.38613
1043	SWI/SNF related, matrix associated, actin dependent regulator of chromatin, subfamily e, member 1	SMARCE1	NM_003079_3_1456	5.14979	0.0141053	0.801339	1.62785
1044	melanoregulin	MREG	A_23_P108946	4.34093	0.0141164	0.801562	1.34308
1045	RAP2C, member of RAS oncogene family	RAP2C	A_24_P374319	5.2787	0.0141557	0.802562	1.8205
1046	proteasome (prosome, macropain) assembly chaperone 3	PSMG3	A_24_P21044	4.90838	0.0141616	0.802078	1.26473
1047	melanoma antigen family C, 1	MAGEC1	A_23_P217178	4.30786	0.0141671	0.801983	1.52976
1048	zinc fingers and homeoboxes 2	ZHX2	A_23_P168949	4.88475	0.0141683	0.801639	1.42134
1049	ligase IV, DNA, ATP-dependent	LIG4	A_24_P415839	4.23293	0.0142348	0.803357	1.24629
1050	F-box protein, helicase, 18	FBXO18	A_23_P12849	4.42421	0.0142545	0.804064	1.21577
1051	zinc finger protein 684	ZNF684	A_23_P11598	3.26595	0.0142578	0.803842	1.10603
1052	mitogen-activated protein kinase 15	MAPK15	A_24_P89835	5.1604	0.0142759	0.803638	1.41319
1053	receptor-interacting serine-threonine kinase 3	RIPK3	A_23_P14552	5.15122	0.0142809	0.803513	1.8471
1054	hypothetical LOC379025	FLJ31306	A_23_P383599	5.3115	0.014324	0.803494	1.61904
1055	cyclin-dependent kinase 2	CDK2	A_23_P98898	4.90367	0.0143309	0.803479	1.45635
1056	kinesin family member 5A	KIF5A	A_24_P227375	5.01081	0.0143512	0.803806	1.39526
1057	outer dense fiber of sperm tails 3-like 1	ODF3L1	A_23_P357900	3.10807	0.014424	0.806254	1.05828
1058	solute carrier family 39 (metal ion transporter), member 11	SLC39A11	A_24_P57529	4.68375	0.0144262	0.805975	1.48907
1059	hypothetical gene supported by NM_152274	LOC401218	A_24_P212565	4.84739	0.0144383	0.806245	1.29645
1060	COP9 constitutive photomorphogenic homolog subunit 7A (Arabidopsis)	COPS7A	A_23_P2474	4.75815	0.0144774	0.807617	1.2206
1061	family with sequence similarity 22, member A	FAM22A	A_32_P799227*	4.42501	0.0145125	0.808765	1.2738
1062	family with sequence similarity 22, member B	FAM22B	A_32_P799227*	4.42501	0.0145125	0.808765	1.2738
1063	glutamic-oxaloacetic transaminase 1, soluble (aspartate aminotransferase 1)	GOT1	A_23_P63825	3.34846	0.0145158	0.808138	1.09446
1064	coiled-coil domain containing 85C	CCDC85C	A_24_P201961	3.43806	0.0145319	0.808222	1.10783
1065	guanine nucleotide binding protein (G protein), alpha inhibiting activity polypeptide 2	GNAI2	A_24_P183031	5.03054	0.0145561	0.808357	1.56963
1066	peroxisomal membrane protein 2, 22kDa	PXMP2	A_24_P918065	4.31776	0.0145636	0.807963	1.24238
1067	synaptosomal-associated protein, 23kDa	SNAP23	A_23_P206179	5.02201	0.0145736	0.808115	1.64521
1068	transmembrane and ubiquitin-like domain containing 1	TMUB1	A_24_P354998	5.06436	0.0145885	0.80854	1.33132
1069	peroxiredoxin 3	PRDX3	A_32_P211494	4.98992	0.0145996	0.808749	1.5093
1070	peptidylprolyl isomerase (cyclophilin)-like 2	PPIL2	A_24_P284783	5.17116	0.0146698	0.809009	1.52048
1071	imprinted in Prader-Willi syndrome (non-protein coding)	IPW	A_24_P607880*	4.7978	0.0146729	0.808776	1.80255
1072	sodium channel, nonvoltage-gated 1 alpha	SCNN1A	A_23_P128323	4.98517	0.0146741	0.808443	2.29517
1073	keratin associated protein 5-8	KRTAP5-8	A_23_P47093	5.09103	0.014697	0.808905	1.27579
1074	carnitine palmitoyltransferase 1B (muscle)	CPT1B	A_23_P218811*	5.48163	0.0147446	0.808319	2.61221
1075	choline kinase beta	CHKB	A_23_P218811*	5.48163	0.0147446	0.808319	2.61221
1076	apoptosis-inducing factor, mitochondrion-associated, 1	AIFM1	A_23_P72537	4.792	0.0147524	0.80755	1.27973
1077	family with sequence similarity 30, member A	FAM30A	A_23_P140192*	4.81892	0.0147525	0.807161	1.90561
1078	KIAA0125	KIAA0125	A_23_P140192*	4.81892	0.0147525	0.807161	1.90561
1079	EMI domain containing 1	EMID1	A_24_P14633	4.71798	0.0147704	0.807739	1.71976
1080	cytochrome P450, family 3, subfamily A, polypeptide 4	CYP3A4	A_23_P31610	4.12232	0.0147774	0.807332	1.13872
1081	oxidative-stress responsive 1	OXSR1	A_32_P147737	3.58503	0.0147949	0.807494	1.11603
1082	SWI/SNF related, matrix associated, actin dependent regulator of chromatin, subfamily d, member 1	SMARCD1	A_23_P204742	5.08159	0.014846	0.809886	1.34783
1083	TGF-beta activated kinase 1/MAP3K7 binding protein 3	TAB3	A_32_P162150	4.1531	0.0150531	0.817966	1.19015
1084	FXYD domain containing ion transport regulator 7	FXYD7	A_23_P119611	4.81264	0.0150978	0.819196	1.2065
1085	H2A histone family, member V	H2AFV	A_23_P316480	4.04921	0.0151539	0.819439	1.19438
1086	leucine-rich repeats and death domain containing	LRDD	A_32_P117138	5.26977	0.01519	0.819797	1.69696
1087	lysine (K)-specific demethylase 5C	KDM5C	NM_004187_1_5509	5.29636	0.0152043	0.820166	1.58545
1088	membrane-bound transcription factor peptidase, site 1	MBTPS1	A_24_P378368	3.88995	0.0152299	0.82115	1.2545
1089	keratin 18 pseudogene	FLJ40504	A_23_P373708	5.13359	0.0152312	0.820825	2.47467
1090	eukaryotic translation initiation factor 5A	EIF5A	A_24_P31235	4.71721	0.0153024	0.823062	1.39247
1091	phospholipase A2, group IVB (cytosolic)	PLA2G4B	A_23_P403424*	5.22163	0.0153327	0.824296	1.70722
1092	somatostatin receptor 1	SSTR1	A_23_P48523	3.479	0.0153353	0.824037	1.10869
1093	adaptor-related protein complex 3, sigma 2 subunit	AP3S2	NM_005829_2_1719	3.01749	0.0153355	0.823647	1.08339
1094	armadillo repeat gene deleted in velocardiofacial syndrome	ARVCF	A_23_P109395	4.98349	0.0153589	0.824108	1.52859
1095	chromosome 14 open reading frame 156	C14orf156	A_23_P128991	4.666	0.0153671	0.824152	1.33287
1096	sorting nexin 15	SNX15	A_24_P198217	4.94709	0.015411	0.824515	1.39152
1097	synaptotagmin II	SYT2	A_23_P104098	4.68116	0.0154191	0.824552	1.19936
1098	transmembrane protein 54	TMEM54	A_23_P62768	5.02471	0.0154224	0.824328	1.52452
1099	cyclin D-type binding-protein 1	CCNDBP1	A_23_P37645	5.14225	0.0154253	0.824088	1.67805
1100	actin filament associated protein 1-like 1	AFAP1L1	A_24_P248122	4.68522	0.0154439	0.824685	1.25317
1101	pre-B-cell leukemia homeobox interacting protein 1	PBXIP1	A_24_P79810	4.13887	0.0154697	0.825273	1.22134
1102	ras homolog gene family, member H	RHOH	A_23_P58132	3.07573	0.0154844	0.825265	1.2446
1103	coenzyme Q10 homolog B (S. cerevisiae)	COQ10B	A_23_P102039	4.89668	0.0154869	0.824999	1.45727
1104	PHD finger protein 20-like 1	PHF20L1	A_24_P397878	5.01738	0.0154873	0.824624	1.70883
1105	coiled-coil domain containing 64B	CCDC64B	A_24_P273652	4.76375	0.0155229	0.824941	1.54536
1106	CCR4-NOT transcription complex, subunit 4	CNOT4	NM_013316_1_3160	4.50038	0.0155282	0.824433	1.17527
1107	similar to hCG2043206	LOC440871	A_32_P159192	4.03815	0.0155436	0.824462	1.5915
1108	zinc finger protein 630	ZNF630	A_23_P390386	3.77898	0.0155597	0.824924	1.20873
1109	synaptophysin	SYP	A_23_P136936	3.7642	0.015607	0.824286	1.23018
1110	DnaJ (Hsp40) homolog, subfamily C, member 8	DNAJC8	A_23_P37135	4.76421	0.0156299	0.824318	1.25036
1111	solute carrier family 22 (organic cation/carnitine transporter), member 5	SLC22A5	A_24_P174753	4.59466	0.0156505	0.825016	1.63101
1112	cytochrome P450, family 2, subfamily A, polypeptide 7	CYP2A7	A_23_P27528	3.70102	0.0156905	0.825945	1.5998
1113	Ctr9, Paf1/RNA polymerase II complex component, homolog (S. cerevisiae)	CTR9	A_23_P127676	4.68259	0.0157181	0.826615	1.31169
1114	chromosome 16 open reading frame 86	C16orf86	A_24_P212187	4.93733	0.0157543	0.827349	1.41752
1115	myelodysplastic syndrome 2 translocation associated	MDS2	A_23_P323195	5.24654	0.0158038	0.828379	1.73628
1116	oligonucleotide/oligosaccharide-binding fold containing 2B	OBFC2B	A_24_P283928	5.09398	0.0158164	0.82865	1.59342
1117	histone cluster 1, H2ac	HIST1H2AC	A_23_P167983	4.61012	0.0158956	0.830058	1.83182
1118	chromosome 14 open reading frame 1	C14orf1	A_24_P313180	4.73908	0.0159078	0.829917	1.37899
1119	alanyl-tRNA synthetase domain containing 1	AARSD1	A_23_P207414	4.46824	0.0159165	0.829981	1.42305
1120	ISL LIM homeobox 2	ISL2	A_23_P54471	4.01207	0.0159228	0.82953	1.13755
1121	calcyphosine 2	CAPS2	A_32_P209208	5.05998	0.0159317	0.829218	2.34403
1122	hypothetical LOC100130507	LOC100130507	A_24_P299108	3.79534	0.0159445	0.829497	1.13656
1123	ankyrin repeat and zinc finger domain containing 1	ANKZF1	A_23_P119904	4.49358	0.0159913	0.829985	1.22018
1124	tubulin, alpha-like 3	TUBAL3	A_23_P95851	5.05007	0.0159929	0.82968	3.48899
1125	ankyrin repeat domain 23	ANKRD23	A_23_P83694	4.35928	0.0160374	0.831214	1.24565
1126	UBX domain protein 2B	UBXN2B	AL833075_2_4376	4.79721	0.0160472	0.831337	1.45082
1127	linker for activation of T cells family, member 2	LAT2	A_24_P351852	4.73641	0.016056	0.831405	1.52527
1128	DEAH (Asp-Glu-Ala-His) box polypeptide 29	DHX29	A_32_P72785	3.59205	0.0160724	0.831091	1.18352
1129	glucuronidase, beta/immunoglobulin lambda-like polypeptide 1 pseudogene	LOC91316	A_23_P143600	4.3643	0.0160867	0.831056	1.23564
1130	UDP glucuronosyltransferase 1 family, polypeptide A8	UGT1A8	A_23_P158330	3.60427	0.0161377	0.832915	1.1893
1131	transcription factor 12	TCF12	A_24_P82146	4.29747	0.016161	0.83373	1.21233
1132	intestinal cell (MAK-like) kinase	ICK	A_23_P344988	3.41026	0.0162478	0.836658	1.12209
1133	eyes shut homolog (Drosophila)	EYS	A_24_P944973	2.93114	0.016251	0.836433	1.12518
1134	haptoglobin	HP	A_32_P131318	4.48156	0.0164156	0.840625	1.24932
1135	olfactory receptor, family 2, subfamily T, member 33	OR2T33	A_23_P975	4.46706	0.0164339	0.841172	1.27817
1136	SNRPN upstream reading frame	SNURF	A_23_P77066*	4.87263	0.0164543	0.841439	2.06399
1137	FK506 binding protein 4, 59kDa	FKBP4	A_23_P128364	4.75239	0.0164846	0.842213	1.47714
1138	hydroxyacyl-CoA dehydrogenase/3-ketoacyl-CoA thiolase/enoyl-CoA hydratase (trifunctional protein), alpha subunit	HADHA	A_24_P242688	3.8796	0.0165258	0.843547	1.1553
1139	core-binding factor, runt domain, alpha subunit 2; translocated to, 2	CBFA2T2	A_23_P502882	5.10639	0.0165849	0.845011	1.6777
1140	ras homolog gene family, member T1	RHOT1	A_24_P59765	3.91318	0.016586	0.844676	1.21555
1141	hypothetical LOC643406	LOC643406	A_23_P429524	4.54062	0.0166123	0.845629	1.24947
1142	parvin, gamma	PARVG	A_24_P288628	4.70095	0.0166192	0.845594	1.7205
1143	zinc finger protein 850 (pseudogene)	ZNF850P	A_24_P153207	4.03194	0.0167064	0.846156	1.15797
1144	small G protein signaling modulator 2	SGSM2	A_23_P118476	5.15334	0.0168123	0.848427	2.40309
1145	dehydrodolichyl diphosphate synthase	DHDDS	A_32_P211379	4.4812	0.0168242	0.84864	1.24824
1146	family with sequence similarity 131, member A	FAM131A	A_24_P243087	2.61784	0.0168842	0.850511	1.03416
1147	poly (ADP-ribose) polymerase family, member 10	PARP10	A_24_P340846	4.7392	0.0169021	0.850637	1.48115
1148	cytochrome P450, family 2, subfamily D, polypeptide 7 pseudogene 1	CYP2D7P1	A_23_P155123*	4.64995	0.0169194	0.850355	1.61027
1149	XK, Kell blood group complex subunit-related, X-linked	XKRX	A_32_P416161	4.76782	0.0169256	0.849899	1.91379
1150	prolactin receptor	PRLR	AK023665_1_2117	4.11979	0.0169389	0.849416	1.51468
1151	testis-specific serine kinase 4	TSSK4	A_24_P352637	4.7143	0.0169538	0.849776	1.34776
1152	neurobeachin-like 2	NBEAL2	A_23_P409168	5.00262	0.0169632	0.849482	1.74652
1153	chromosome X open reading frame 18	CXorf18	A_24_P375911	4.53063	0.0170212	0.85009	1.2446
1154	Enah/Vasp-like	EVL	A_23_P129038	4.95893	0.0170267	0.849983	2.25222
1155	chromosome 21 open reading frame 37	C21orf37	A_32_P15861	4.14041	0.0170328	0.849901	1.29916
1156	nudix (nucleoside diphosphate linked moiety X)-type motif 22	NUDT22	A_23_P75441	4.96242	0.0170835	0.850906	1.55169
1157	exosome component 8	EXOSC8	A_23_P162822	4.34541	0.0171032	0.851123	1.272
1158	ADP-ribosylation factor 5	ARF5	A_23_P254605	4.6029	0.0171068	0.850924	1.29736
1159	GATA binding protein 2	GATA2	A_24_P166000	3.87774	0.0171226	0.851327	1.2963
1160	growth regulation by estrogen in breast cancer 1	GREB1	A_23_P108862	5.00145	0.0171488	0.852247	3.88906
1161	hypothetical LOC442421	LOC442421	A_32_P134102	5.01228	0.017181	0.853466	1.9395
1162	C-type lectin domain family 18, member A	CLEC18A	A_24_P934592	4.24049	0.0172168	0.854102	1.25231
1163	hypothetical LOC400931	LOC400931	A_32_P330000	4.94648	0.0172511	0.854275	2.39135
1164	chromosome 17 open reading frame 68	C17orf68	A_23_P78190	4.43863	0.0172725	0.854955	1.33795
1165	protein phosphatase 1, regulatory (inhibitor) subunit 11	PPP1R11	A_23_P19438	5.03451	0.0173097	0.856033	1.54583
1166	fibronectin 1	FN1	A_32_P106234	4.40423	0.017344	0.856968	1.472
1167	leucine rich repeat containing 1	LRRC1	A_23_P377344	4.22124	0.0173462	0.856696	1.33171
1168	stathmin-like 2	STMN2	A_32_P167761	3.97022	0.0173538	0.856306	1.27587
1169	zinc finger protein 645	ZNF645	A_24_P31876	3.83986	0.0174055	0.856959	1.11665
1170	zinc finger protein 226	ZNF226	A_24_P930347	4.6604	0.0174131	0.85695	1.49629
1171	breast cancer 1, early onset	BRCA1	A_32_P180595	3.98203	0.0174164	0.856736	1.24165
1172	interleukin 18 (interferon-gamma-inducing factor)	IL18	NM_001562_2_401	4.14573	0.0174269	0.856492	1.52806
1173	chromobox homolog 3 (HP1 gamma homolog, Drosophila)	CBX3	A_32_P180538	3.05838	0.0174308	0.855927	1.1164
1174	ankyrin repeat and SOCS box-containing 13	ASB13	A_24_P278297	4.19275	0.0174487	0.855671	1.43838
1175	synaptotagmin-like 1	SYTL1	A_23_P46387	4.93292	0.0174962	0.855733	2.16503
1176	phosphatidylinositol-specific phospholipase C, X domain containing 2	PLCXD2	A_23_P113429	4.65022	0.0174964	0.855367	1.53496
1177	CWF19-like 1, cell cycle control (S. pombe)	CWF19L1	A_23_P35356	4.61544	0.0175073	0.855525	1.33212
1178	similar to hCG2040283	LOC390282	A_24_P59247	4.17217	0.0175646	0.856067	1.20215
1179	bone morphogenetic protein 15	BMP15	A_23_P11103	4.01553	0.0175895	0.855779	1.18009
1180	early B-cell factor 4	EBF4	NKI_AB037863	3.99344	0.0176092	0.855612	1.27589
1181	hyaluronoglucosaminidase 1	HYAL1	A_24_P208775	3.556	0.0176101	0.855282	1.15323
1182	ral guanine nucleotide dissociation stimulator	RALGDS	A_23_P135190	4.07467	0.017619	0.855342	1.2344
1183	sperm associated antigen 11B	SPAG11B	A_23_P416012	4.44083	0.0177022	0.856759	1.28087
1184	Dresden prostate cancer 2	C15orf21	A_23_P423411	4.54218	0.0177192	0.857211	1.35362
1185	hypothetical LOC100131434	LOC100131434	A_24_P264026	4.75183	0.0177264	0.857183	1.36431
1186	zinc finger protein 335	ZNF335	A_23_P17383	4.61979	0.0177285	0.856913	1.24809
1187	v-myb myeloblastosis viral oncogene homolog (avian)	MYB	NM_005375_1_3102	4.33434	0.0177812	0.857223	1.94825
1188	protein kinase, AMP-activated, gamma 1 non-catalytic subunit	PRKAG1	A_23_P36513	4.9609	0.0178098	0.85786	2.00047
1189	zinc finger protein 703	ZNF703	A_24_P274928	3.66172	0.0178273	0.858328	1.27488
1190	cyclin-dependent kinase 10	CDK10	A_24_P65201	4.75141	0.0178711	0.859319	1.47009
1191	chromosome 19 open reading frame 21	C19orf21	A_23_P390069	4.50934	0.0179036	0.859767	2.21785
1192	SLC2A4 regulator	SLC2A4RG	A_24_P365439	4.77754	0.0179521	0.860238	1.77051
1193	zinc finger protein 76 (expressed in testis)	ZNF76	A_23_P8139	4.75015	0.0180165	0.862953	1.5801
1194	amyloid beta (A4) precursor protein-binding, family B, member 1 (Fe65)	APBB1	A_24_P372613	3.56628	0.0180313	0.863288	1.18736
1195	heterogeneous nuclear ribonucleoprotein L	HNRNPL	A_24_P340773	4.76381	0.0180485	0.862995	1.42918
1196	carboxypeptidase B2 (plasma)	CPB2	A_23_P36901	4.87337	0.0180821	0.864231	3.37254
1197	retinoblastoma 1	RB1	NM_000321_1_4146	4.61463	0.0181188	0.865239	1.58865
1198	arylsulfatase A	ARSA	A_23_P255436	4.23216	0.0181192	0.86489	1.30847
1199	RNA polymerase II associated protein 3	RPAP3	A_24_P338690	4.2637	0.0182092	0.867322	1.32687
1200	processing of precursor 7, ribonuclease P/MRP subunit (S. cerevisiae)	POP7	A_24_P945	3.49984	0.0182524	0.868634	1.10787
1201	TMEM9 domain family, member B	TMEM9B	A_24_P398319	3.57223	0.0183457	0.872328	1.19318
1202	immunoglobulin heavy variable 3-23	IGHV3-23	A_24_P488083	4.21713	0.0183651	0.872877	1.78027
1203	sorting nexin 32	SNX32	A_23_P351794	4.58898	0.0183808	0.873249	1.55571
1204	tumor suppressing subtransferable candidate 4	TSSC4	A_23_P2023	3.37554	0.0183939	0.8735	1.09241
1205	keratin associated protein 4-5	KRTAP4-5	A_23_P27197	3.93785	0.0184145	0.874102	1.12926
1206	nuclear RNA export factor 2	NXF2	A_23_P148567*	3.45184	0.0184294	0.874062	1.24067
1207	nuclear RNA export factor 2B	NXF2B	A_23_P148567*	3.45184	0.0184294	0.874062	1.24067
1208	upregulator of cell proliferation	URGCP	A_23_P425790	4.68951	0.0184338	0.873901	1.57119
1209	cutA divalent cation tolerance homolog (E. coli)	CUTA	NM_015921_1_581	3.96776	0.018458	0.8743	1.17507
1210	potassium channel, subfamily T, member 1	KCNT1	A_23_P71718	4.17605	0.0185182	0.876031	1.3724
1211	integrin-linked kinase	ILK	A_23_P105066	4.74423	0.0185657	0.876414	1.53715
1212	CTF8, chromosome transmission fidelity factor 8 homolog (S. cerevisiae)	CHTF8	A_23_P399086	4.26981	0.0186166	0.877326	1.20098
1213	apoptosis antagonizing transcription factor	AATF	A_23_P89460	2.68104	0.0186858	0.880213	1.07494
1214	tRNA methyltransferase 11-2 homolog (S. cerevisiae)	TRMT112	A_24_P283814	4.63115	0.0186981	0.880048	1.38681
1215	chromosome 9 open reading frame 139	C9orf139	A_24_P401870	4.71697	0.0187433	0.880308	1.38743
1216	tropomodulin 3 (ubiquitous)	TMOD3	A_32_P202710	4.13049	0.0187687	0.880387	1.30036
1217	GTP binding protein 6 (putative)	GTPBP6	A_23_P170873	4.79022	0.0187791	0.8805	1.64473
1218	transmembrane emp24 protein transport domain containing 4	TMED4	A_32_P148636	4.50529	0.0188056	0.880629	1.41204
1219	zinc finger protein 384	ZNF384	A_23_P204350	4.11719	0.0188548	0.881817	1.18803
1220	potassium voltage-gated channel, shaker-related subfamily, member 7	KCNA7	A_23_P164897	3.75103	0.0188656	0.88121	1.231
1221	phospholipase A2, group X	PLA2G10	A_23_P88767	4.65329	0.018909	0.882869	4.36176
1222	eukaryotic translation initiation factor 5A-like 1	EIF5AL1	A_24_P31244*	4.4486	0.0189238	0.883189	1.5182
1223	myotubularin related protein 9-like, pseudogene	MTMR9L	A_23_P393794	4.60131	0.0189487	0.883606	1.91314
1224	IQ motif and Sec7 domain 1	IQSEC1	A_23_P6741	3.97536	0.0189747	0.883705	1.20971
1225	variable charge, X-linked 3A	VCX3A	A_23_P171188	4.91189	0.0189825	0.882962	24.612
1226	keratin 18	KRT18	NKI_NM_000224	4.60583	0.0190238	0.883035	2.17162
1227	T-cell, immune regulator 1, ATPase, H+ transporting, lysosomal V0 subunit A3	TCIRG1	A_23_P75369	4.7997	0.0190378	0.88221	2.24182
1228	cytoplasmic FMR1 interacting protein 2	CYFIP2	BC011762_1_4172	4.51653	0.0190658	0.88277	1.82737
1229	endo/exonuclease (5'-3'), endonuclease G-like	EXOG	A_24_P913384	4.24652	0.019082	0.883152	1.24107
1230	glioblastoma amplified sequence	GBAS	A_23_P82674	4.26114	0.019103	0.883387	1.34484
1231	arginine vasopressin receptor 2	AVPR2	A_23_P346800	4.07784	0.0191451	0.884231	1.28934
1232	serpin peptidase inhibitor, clade B (ovalbumin), member 13	SERPINB13	A_23_P119018	4.24094	0.0191474	0.883972	1.49548
1233	variable charge, X-linked	VCX	A_24_P245976*	4.88901	0.0191619	0.883173	24.8534
1234	zinc finger protein 251	ZNF251	A_23_P418204	4.58553	0.019169	0.883132	1.6942
1235	phosphodiesterase 11A	PDE11A	A_23_P210128	4.09785	0.0191908	0.883406	1.25882
1236	fatty acyl CoA reductase 1	FAR1	A_24_P278460	4.53513	0.0191985	0.883393	1.75846
1237	delta-like 1 (Drosophila)	DLL1	A_32_P133398	4.09444	0.0192034	0.883255	1.19453
1238	transmembrane inner ear	TMIE	A_23_P401594	3.19425	0.0192043	0.882928	1.11644
1239	transmembrane channel-like 6	TMC6	A_23_P101012	4.30534	0.0192306	0.883407	1.49558
1240	BCL6 co-repressor	BCOR	A_23_P405707	4.63108	0.019254	0.883023	1.9668
1241	acrosomal vesicle protein 1	ACRV1	A_23_P202897	3.55692	0.0192725	0.883505	1.13468
1242	glutathione S-transferase alpha 4	GSTA4	A_23_P110942	4.73549	0.0192726	0.883147	2.61455
1243	G-rich RNA sequence binding factor 1	GRSF1	A_23_P212930	3.88722	0.0192844	0.882959	1.17839
1244	chromosome 17 open reading frame 44	C17orf44	A_23_P362191	4.74216	0.0192865	0.882693	2.68104
1245	G protein-coupled receptor 3	GPR3	A_23_P348808	4.50297	0.0193107	0.883434	1.35185
1246	chromosome 7 open reading frame 47	C7orf47	A_23_P82299	4.5591	0.0193583	0.884155	1.42327
1247	IMP (inosine 5'-monophosphate) dehydrogenase 1	IMPDH1	A_24_P89709	4.53564	0.0193686	0.884265	1.58963
1248	lactate dehydrogenase A-like 6A	LDHAL6A	A_23_P303783	4.34665	0.0193798	0.884047	1.45478
1249	HLA-B associated transcript 1	BAT1	A_24_P904903	4.64101	0.0194614	0.886314	1.4572
1250	vascular endothelial zinc finger 1	VEZF1	A_24_P924591	4.13138	0.0194906	0.886918	1.28074
1251	germ cell associated 1	GSG1	A_23_P139866	3.85026	0.0195147	0.887287	1.21035
1252	GRB2-binding adaptor protein, transmembrane	GAPT	A_23_P402314	4.23332	0.0195226	0.887283	1.92085
1253	purinergic receptor P2X, ligand-gated ion channel, 1	P2RX1	A_23_P372845	3.58564	0.019534	0.88744	1.15852
1254	keratin associated protein 1-1	KRTAP1-1	A_24_P151005	4.4285	0.0195466	0.88765	1.24846
1255	hypothetical protein LOC727982	LOC727982	A_32_P83270	3.63438	0.019559	0.887487	1.13266
1256	microsomal glutathione S-transferase 2	MGST2	NM_002413_3_275	4.69662	0.0195814	0.888139	1.87707
1257	ribosomal protein L10	RPL10	A_23_P324874	4.69449	0.0196041	0.888445	1.98772
1258	RAB11A, member RAS oncogene family	RAB11A	A_23_P77142	4.67822	0.0196125	0.888462	1.81573
1259	G2/M-phase specific E3 ubiquitin ligase	G2E3	A_24_P941759	4.32813	0.0196545	0.889278	1.36912
1260	chromosome 11 open reading frame 17	C11orf17	A_24_P357809	3.82074	0.0196709	0.889297	1.18047
1261	bol, boule-like (Drosophila)	BOLL	A_32_P411945	4.21926	0.0196727	0.889015	1.40159
1262	VENT homeobox homolog (Xenopus laevis)	VENTX	A_23_P75162	4.31227	0.0196805	0.888284	1.15869
1263	hypothetical LOC100131053	LOC100131053	AK095564_1_1656	4.43412	0.0196826	0.888017	1.53768
1264	aminopeptidase puromycin sensitive	NPEPPS	A_23_P419461	3.73287	0.019742	0.888896	1.21312
1265	zinc finger protein 75D	ZNF75D	A_23_P73709	4.44956	0.0197756	0.888966	1.5219
1266	family with sequence similarity 84, member B	FAM84B	A_23_P428748	4.11938	0.0198028	0.889469	1.4468
1267	translocase of outer mitochondrial membrane 6 homolog (yeast)	TOMM6	A_23_P214474	4.4164	0.0198756	0.891656	1.38478
1268	zinc finger protein 318	ZNF318	A_32_P185943	4.58181	0.0199107	0.891791	1.47002
1269	frequently rearranged in advanced T-cell lymphomas	FRAT1	A_23_P127223	4.57704	0.0199124	0.891509	1.84708
1270	valyl-tRNA synthetase 2, mitochondrial (putative)	VARS2	A_23_P324805	4.7366	0.0199153	0.891278	1.76013
1271	meteorin, glial cell differentiation regulator	METRN	A_24_P339201	4.60127	0.019955	0.891977	3.16283
1272	MOCO sulphurase C-terminal domain containing 2	MOSC2	NM_017898_2_1028	4.4843	0.0199632	0.891986	2.11795
1273	proline rich 10	PRR10	A_32_P389770	4.09565	0.0199787	0.89232	1.17167
1274	chromosome 17 open reading frame 87	C17orf87	A_24_P272451	4.55755	0.0199794	0.891991	2.31188
1275	oxysterol binding protein-like 1A	OSBPL1A	A_24_P927507	3.13295	0.0199968	0.892412	1.13629
1276	N-terminal EF-hand calcium binding protein 2	NECAB2	A_23_P66011	3.61534	0.0200459	0.893169	1.21708
1277	syntabulin (syntaxin-interacting)	SYBU	NM_017786_1_2567	4.22953	0.0201332	0.895623	2.26242
1278	chromosome 11 open reading frame 66	C11orf66	A_23_P98571	4.47166	0.020139	0.895519	1.76913
1279	KIAA1984	KIAA1984	A_23_P342688	4.68886	0.0201513	0.895708	1.77656
1280	dedicator of cytokinesis 6	DOCK6	A_23_P67306	4.40559	0.0201547	0.895501	1.53026
1281	interleukin 21	IL21	A_23_P167250	3.90799	0.0201567	0.895235	1.27244
1282	L-threonine dehydrogenase	TDH	A_23_P337785	3.75602	0.0201701	0.895468	1.35072
1283	transmembrane phosphoinositide 3-phosphatase and tensin homolog 2 pseudogene 3	TPTE2P3	A_32_P48138*	4.31832	0.0203713	0.900444	2.51769
1284	transmembrane phosphoinositide 3-phosphatase and tensin homolog 2 pseudogene 2	TPTE2P2	A_32_P48138*	4.31832	0.0203713	0.900444	2.51769
1285	ATP-binding cassette, sub-family B (MDR/TAP), member 9	ABCB9	A_23_P53324*	4.52632	0.0203962	0.900829	1.53085
1286	2-oxoglutarate and iron-dependent oxygenase domain containing 2	OGFOD2	A_23_P53324*	4.52632	0.0203962	0.900829	1.53085
1287	TOX high mobility group box family member 4	TOX4	A_23_P404135	3.90748	0.0204133	0.900867	1.20211
1288	variable charge, X-linked 2	VCX2	A_32_P33083	4.72992	0.0204485	0.901347	23.5349
1289	ATPase, Cu++ transporting, beta polypeptide	ATP7B	A_23_P205228	4.56009	0.0204796	0.901647	2.3699
1290	X-box binding protein 1	XBP1	A_24_P100228	4.20868	0.0205062	0.9021	2.14678
1291	ribosomal protein S26	RPS26	A_23_P139473	4.54138	0.0205854	0.903083	1.85697
1292	RNA binding motif protein, X-linked-like 3	RBMXL3	A_23_P399866	2.0539	0.0206757	0.904901	1.05987
1293	kelch-like 28 (Drosophila)	KLHL28	A_23_P205659	4.1885	0.0206902	0.90518	1.26133
1294	non-protein coding RNA 183	NCRNA00183	A_32_P223935	3.9194	0.0207162	0.904891	1.21265
1295	FtsJ methyltransferase domain containing 2	FTSJD2	A_23_P374149	4.46074	0.0207367	0.904723	1.40314
1296	KIAA0040	KIAA0040	A_23_P51327	3.90489	0.0207948	0.905834	1.39091
1297	NudC domain containing 3	NUDCD3	A_23_P31477	4.44105	0.0208306	0.905972	1.36201
1298	ATG2 autophagy related 2 homolog A (S. cerevisiae)	ATG2A	A_23_P361820	4.50675	0.0208564	0.906741	1.51211
1299	PCI domain containing 2	PCID2	A_23_P25644	4.50223	0.0209028	0.906983	1.58004
1300	immature colon carcinoma transcript 1	ICT1	A_23_P141197	3.51833	0.020915	0.907157	1.16327
1301	phosphatidylinositol glycan anchor biosynthesis, class C	PIGC	A_23_P86251	3.75309	0.0209411	0.907579	1.18818
1302	fructosamine 3 kinase related protein	FN3KRP	A_23_P77810	4.15156	0.0209503	0.907627	1.29348
1303	splicing factor, arginine/serine-rich 6	SFRS6	A_32_P11786	3.79926	0.0209615	0.907755	1.34189
1304	cone-rod homeobox	CRX	A_23_P418962	4.45836	0.0209731	0.907906	1.3657
1305	dopamine receptor D3	DRD3	A_23_P57733	3.60489	0.0209943	0.907055	1.10272
1306	family with sequence similarity 71, member D	FAM71D	A_32_P230523	3.90094	0.0210665	0.909115	1.2563
1307	chromosome 7 open reading frame 23	C7orf23	A_23_P157283	3.92311	0.0211286	0.909675	1.26506
1308	TAF7-like RNA polymerase II, TATA box binding protein (TBP)-associated factor, 50kDa	TAF7L	A_23_P217621	2.10538	0.0211675	0.910293	1.04567
1309	endothelin converting enzyme 1	ECE1	A_24_P396375	3.87481	0.0212481	0.910939	1.32924
1310	transmembrane protein 187	TMEM187	A_23_P85180	3.70729	0.0212613	0.9108	1.18669
1311	FIP1 like 1 (S. cerevisiae)	FIP1L1	A_24_P54900*	3.83126	0.0213019	0.911489	1.33676
1312	MHC class I polypeptide-related sequence B	MICB	A_23_P122516	4.57177	0.0213247	0.91141	2.59492
1313	protein arginine methyltransferase 6	PRMT6	A_23_P12336	4.50238	0.021356	0.911693	2.05301
1314	coiled-coil domain containing 72	CCDC72	A_24_P414256	4.40134	0.0213637	0.911675	1.67561
1315	small nucleolar RNA host gene 11 (non-protein coding)	SNHG11	A_23_P325114*	4.45515	0.0213648	0.91137	1.64988
1316	small nucleolar RNA, H/ACA box 60	SNORA60	A_23_P325114*	4.45515	0.0213648	0.91137	1.64988
1317	dipeptidyl-peptidase 8	DPP8	A_24_P130066	4.13026	0.0214125	0.911304	1.32481
1318	dual specificity phosphatase 9	DUSP9	A_23_P171326	4.06741	0.0214294	0.911675	1.30921
1319	NS3BP	NS3BP	A_23_P412427	3.63074	0.0214572	0.911113	1.23302
1320	contactin associated protein-like 5	CNTNAP5	A_23_P373109	3.79791	0.0214622	0.91098	1.40306
1321	zinc finger protein 41	ZNF41	A_23_P45237	3.90014	0.021486	0.910599	1.22632
1322	G protein-coupled receptor 82	GPR82	A_24_P280148	4.17836	0.0215206	0.911021	1.33929
1323	p21 protein (Cdc42/Rac)-activated kinase 2	PAK2	A_23_P106441	4.41308	0.0215239	0.910817	1.68536
1324	intraflagellar transport 122 homolog (Chlamydomonas)	IFT122	A_23_P212447	4.43394	0.0215272	0.910607	1.92879
1325	purinergic receptor P2X, ligand-gated ion channel, 5	P2RX5	A_23_P413760	3.57693	0.0215916	0.911943	1.14453
1326	ankyrin repeat domain 16	ANKRD16	A_23_P150073	4.24443	0.021593	0.911655	1.42136
1327	phospholipase D family, member 5	PLD5	A_23_P510	4.54408	0.0216296	0.911816	2.6638
1328	ATP-binding cassette, sub-family F (GCN20), member 3	ABCF3	A_23_P167007	4.38962	0.0216417	0.910942	1.3284
1329	KIAA0495	KIAA0495	A_32_P73775	4.15297	0.0216648	0.910536	1.41147
1330	par-6 partitioning defective 6 homolog alpha (C. elegans)	PARD6A	A_23_P140821	4.09616	0.0217513	0.913137	1.45776
1331	hypothetical protein LOC645961	LOC645961	A_23_P377629	4.19681	0.0217623	0.913252	1.3978
1332	ribosomal L1 domain containing 1	RSL1D1	A_24_P493287	4.03004	0.021783	0.913431	1.28611
1333	coiled-coil domain containing 9	CCDC9	A_23_P417965	3.85782	0.0218198	0.913938	1.17354
1334	brain-specific angiogenesis inhibitor 1	BAI1	A_23_P136448	4.53252	0.021875	0.915905	3.77454
1335	dual specificity phosphatase 7	DUSP7	A_24_P51855	3.02984	0.0219001	0.915923	1.09271
1336	chromosome 20 open reading frame 151	C20orf151	A_32_P331052	4.35738	0.0219714	0.916144	1.56199
1337	unconventional SNARE in the ER 1 homolog (S. cerevisiae)	USE1	A_24_P393303	4.33287	0.0220031	0.917123	1.37104
1338	nuclear paraspeckle assembly transcript 1 (non-protein coding)	NEAT1	A_32_P1037	4.37876	0.0220215	0.917204	2.29263
1339	chromosome 22 open reading frame 25	C22orf25	A_24_P357057	4.30808	0.0220513	0.917754	1.59471
1340	zinc finger protein 479	ZNF479	A_24_P16249*	4.26032	0.0221298	0.918271	1.41558
1341	zinc finger protein 479 pseudogene	LOC643955	A_24_P16249*	4.26032	0.0221298	0.918271	1.41558
1342	parathyroid hormone	PTH	A_23_P24835	3.76667	0.0221643	0.919015	1.28998
1343	leucine rich repeat containing 68	LRRC68	A_23_P101308	4.40909	0.0222034	0.919608	1.73854
1344	benzodiazapine receptor (peripheral) associated protein 1	BZRAP1	A_24_P113131	4.01764	0.0222207	0.919641	1.62677
1345	unc-119 homolog (C. elegans)	UNC119	NM_054035_1_1305	3.74325	0.022225	0.919474	1.22041
1346	homeobox C10	HOXC10	A_23_P36546	4.36993	0.0222396	0.91905	2.64452
1347	nibrin	NBN	A_24_P278126	4.15852	0.0222495	0.918438	1.42722
1348	deoxyribonuclease I-like 2	DNASE1L2	A_23_P3641	4.45017	0.0222535	0.91826	2.84632
1349	phosphoglycolate phosphatase	PGP	A_23_P66100	4.49032	0.0222687	0.918207	2.27695
1350	ras homolog gene family, member A	RHOA	A_23_P69491	3.73871	0.0222905	0.918422	1.20897
1351	tumor necrosis factor	TNF	A_23_P376488	3.76509	0.0223264	0.918881	1.5348
1352	chromosome 1 open reading frame 198	C1orf198	NM_032800_1_3403	3.48019	0.0223309	0.918387	1.19613
1353	HSPA (heat shock 70kDa) binding protein, cytoplasmic cochaperone 1	HSPBP1	NM_012267_2_1346	4.03729	0.0223652	0.918777	1.25232
1354	ArfGAP with coiled-coil, ankyrin repeat and PH domains 3	ACAP3	A_24_P281497	4.20172	0.022386	0.918274	1.43891
1355	histone deacetylase 6	HDAC6	A_23_P250455	4.16234	0.0224305	0.919081	1.23177
1356	carbohydrate kinase domain containing	CARKD	A_23_P88046	4.30429	0.0225547	0.921449	1.58676
1357	POTE ankyrin domain family, member K, pseudogene	POTEKP	A_23_P56855	3.92853	0.0225582	0.921256	2.65688
1358	CDC-like kinase 1	CLK1	A_32_P200586	4.20609	0.0226253	0.921964	1.59875
1359	LSM4 homolog, U6 small nuclear RNA associated (S. cerevisiae)	LSM4	A_24_P224776	4.28227	0.0226381	0.921808	1.51025
1360	ataxin 7-like 1	ATXN7L1	A_32_P179740	3.94683	0.0226466	0.92148	1.31448
1361	calcium channel, voltage-dependent, gamma subunit 3	CACNG3	A_23_P66177	4.02499	0.0227511	0.923028	1.30575
1362	chromosome 10 open reading frame 28	C10orf28	A_23_P301336	4.00054	0.0227695	0.923098	1.2333
1363	tripartite motif-containing 52	TRIM52	A_24_P260582	4.24129	0.0227729	0.922899	1.58638
1364	ataxin 7-like 3	ATXN7L3	A_23_P386185	4.1873	0.0227844	0.923029	1.39286
1365	hypothetical LOC149134	LOC149134	A_24_P803885	3.9862	0.022835	0.924068	1.81352
1366	t-complex 10 (mouse)-like	TCP10L	A_24_P202905	3.86622	0.0228531	0.924128	1.25573
1367	splicing factor, arginine/serine-rich 13A	SFRS13A	A_23_P311201	4.3491	0.0229466	0.925552	1.61543
1368	keratin 8	KRT8	A_32_P175099	4.29357	0.0229888	0.925908	2.4998
1369	chromosome 9 open reading frame 86	C9orf86	A_23_P219181	4.1984	0.0230003	0.925365	1.40195
1370	zinc finger family member 767	ZNF767	A_23_P215186	4.30148	0.023091	0.927338	1.67236
1371	regulator of G-protein signaling 14	RGS14	A_23_P61136	4.24572	0.0231047	0.927551	1.78307
1372	phospholipase A2, group IVF	PLA2G4F	A_24_P147170	4.17301	0.0231516	0.926757	1.59275
1373	cytohesin 1 interacting protein	CYTIP	A_23_P90626	4.18906	0.0231794	0.927534	2.30971
1374	motile sperm domain containing 3	MOSPD3	A_23_P111492	4.25378	0.0232065	0.927952	1.45186
1375	ST6 (alpha-N-acetyl-neuraminyl-2,3-beta-galactosyl-1,3)-N-acetylgalactosaminide alpha-2,6-sialyltransferase 4	ST6GALNAC4	A_23_P94732	4.286	0.023251	0.927728	1.86551
1376	coronin, actin binding protein, 1B	CORO1B	A_23_P104589	4.36225	0.0232854	0.927766	2.06408
1377	Lck interacting transmembrane adaptor 1	LIME1	A_23_P376088	4.19078	0.0233206	0.926845	1.41469
1378	keratin associated protein 4-8	KRTAP4-8	A_24_P325145	4.00816	0.023344	0.926446	1.33861
1379	hypothetical LOC729973	LOC729973	A_24_P414259	4.18369	0.0233693	0.926789	1.61169
1380	arginyl aminopeptidase (aminopeptidase B)-like 1	RNPEPL1	A_23_P17030	4.10841	0.0233813	0.926606	1.36358
1381	hypothetical protein LOC339316	LOC339316	A_32_P99638	3.653	0.023412	0.92683	1.21579
1382	zinc finger protein 828	ZNF828	A_23_P164560	4.31432	0.0234368	0.925505	1.92024
1383	calpain 10	CAPN10	A_23_P312217	4.28163	0.0234438	0.925453	1.4741
1384	casein kinase 1, delta	CSNK1D	A_24_P318546	3.72596	0.0234582	0.925692	1.20537
1385	chromosome 14 open reading frame 48	C14orf48	A_32_P127805	3.68402	0.0234599	0.925431	1.25759
1386	similar to chromosome 2 open reading frame 27	LOC100132977	A_32_P141678	4.27514	0.0234617	0.924843	2.68839
1387	chromosome 13 open reading frame 16	C13orf16	A_24_P56335	3.72798	0.0234721	0.924925	1.22633
1388	keratin 19	KRT19	A_23_P66798	3.99032	0.0235003	0.925052	1.81173
1389	5', 3'-nucleotidase, cytosolic	NT5C	A_23_P66439	4.11565	0.023505	0.924912	1.36594
1390	PDX1 C-terminal inhibiting factor 1	PCIF1	A_23_P210493	4.35834	0.0235226	0.924948	1.84526
1391	CD1c molecule	CD1C	A_23_P51767	4.23856	0.0235349	0.924779	2.87356
1392	DDB1 and CUL4 associated factor 11	DCAF11	A_24_P326957	4.16519	0.0235459	0.924882	1.47828
1393	zinc finger protein 700	ZNF700	A_23_P27639	4.18232	0.0235525	0.924814	1.63625
1394	ADP-ribosylation factor interacting protein 1	ARFIP1	A_24_P166094	4.06051	0.023558	0.924704	1.37054
1395	protein tyrosine phosphatase, non-receptor type 14	PTPN14	A_24_P383660	4.18038	0.0235726	0.924948	2.20577
1396	StAR-related lipid transfer (START) domain containing 10	STARD10	A_23_P36344	4.1201	0.0235774	0.924811	1.96011
1397	dehydrogenase/reductase (SDR family) member 12	DHRS12	A_23_P205202	4.30911	0.0235992	0.925342	2.03079
1398	ribosomal protein L14	RPL14	A_23_P18294	3.56205	0.0236816	0.927261	1.17391
1399	chromosome 1 open reading frame 129	C1orf129	A_23_P74870	3.79967	0.0237308	0.928207	1.41635
1400	potassium voltage-gated channel, subfamily H (eag-related), member 2	KCNH2	A_32_P67978	4.06196	0.023822	0.928832	1.49037
1401	AF4/FMR2 family, member 3	AFF3	A_23_P373464	3.64182	0.0238247	0.928287	1.74195
1402	zinc finger and SCAN domain containing 12	ZSCAN12	A_23_P323898	2.91188	0.0238639	0.929161	1.12104
1403	isovaleryl-CoA dehydrogenase	IVD	A_23_P129313	4.22159	0.0238762	0.928989	2.07315
1404	mediator complex subunit 29	MED29	A_23_P336929	4.12275	0.0239275	0.929035	1.40394
1405	sorting nexin 17	SNX17	A_23_P28238	4.14308	0.0239689	0.928694	1.70459
1406	mitochondrial ribosomal protein L34	MRPL34	A_23_P5262	4.1115	0.0239876	0.92877	1.3001
1407	LIM and senescent cell antigen-like domains 3-like	LOC440895	A_24_P595369	4.10546	0.0240324	0.929212	1.56984
1408	deoxyribonuclease I	DNASE1	A_23_P66311	3.81976	0.0240371	0.929068	1.50567
1409	eukaryotic translation initiation factor 1A domain containing	EIF1AD	A_23_P127467	3.81802	0.0240467	0.929119	1.24992
1410	signal transducer and activator of transcription 6, interleukin-4 induced	STAT6	NM_003153_3_3529	3.71613	0.0240521	0.929003	1.28486
1411	dopamine receptor D2	DRD2	A_23_P203062	4.14174	0.0240524	0.928692	1.67164
1412	differentially expressed in FDCP 6 homolog (mouse)	DEF6	A_23_P321913	4.19518	0.0240583	0.928273	1.66477
1413	splA/ryanodine receptor domain and SOCS box containing 2	SPSB2	A_23_P151098	3.8587	0.0240711	0.927801	1.35021
1414	phospholipase C, beta 2	PLCB2	A_23_P3468	3.78178	0.0240975	0.928174	1.37638
1415	retinoid X receptor, alpha	RXRA	A_24_P930985	4.02961	0.0241757	0.928932	1.50542
1416	chromosome 1 open reading frame 77	C1orf77	A_24_P265533	3.8836	0.0241958	0.929065	1.16195
1417	eukaryotic translation initiation factor 2, subunit 3 gamma, 52kDa	EIF2S3	A_32_P151560	4.03824	0.0242311	0.929136	1.38636
1418	kelch repeat and BTB (POZ) domain containing 4	KBTBD4	A_23_P12950	3.896	0.0242421	0.928917	1.38339
1419	CD3e molecule, epsilon (CD3-TCR complex)	CD3E	A_23_P416744	4.06046	0.0242425	0.928609	1.24629
1420	exocyst complex component 1	EXOC1	A_23_P113972	4.09605	0.024258	0.928564	1.31325
1421	mannosidase, alpha, class 2B, member 2	MAN2B2	A_23_P250380	3.46263	0.0242788	0.928083	1.17648
1422	glucose-6-phosphate dehydrogenase	G6PD	A_23_P34095	3.82829	0.0243063	0.927538	1.34334
1423	zinc finger RNA binding protein 2	ZFR2	A_32_P55462	3.89909	0.0243175	0.927329	1.30917
1424	BCL2-like 1	BCL2L1	NM_138578_1_2307	4.16079	0.024331	0.927526	1.48209
1425	chromosome 19 open reading frame 42	C19orf42	A_23_P153360	3.63418	0.0243644	0.92848	1.21341
1426	thioredoxin-related transmembrane protein 3	TMX3	A_23_P420549	3.92452	0.0243987	0.928829	1.28845
1427	occludin/ELL domain containing 1	OCEL1	A_23_P90522	4.26416	0.0244042	0.928405	2.41006
1428	protease, serine, 33	PRSS33	A_24_P327084	3.56381	0.0244312	0.928795	1.32777
1429	glucocorticoid modulatory element binding protein 2	GMEB2	A_23_P91187	3.84407	0.024445	0.929001	1.27505
1430	hypothetical LOC653340	LOC653340	A_24_P539080*	4.18911	0.0244529	0.928665	1.59583
1431	similar to hCG1739109	LOC100134822	A_24_P539080*	4.18911	0.0244529	0.928665	1.59583
1432	zinc finger protein 263	ZNF263	A_23_P140976	4.03105	0.024462	0.928694	1.53792
1433	nucleolar protein with MIF4G domain 1	NOM1	A_24_P945345	4.10037	0.0244666	0.928234	1.46568
1434	immunoglobulin lambda-like polypeptide 1	IGLL1	A_23_P120812	4.18878	0.0244943	0.928653	1.59573
1435	E2F-associated phosphoprotein	EAPP	A_23_P128784	4.11526	0.0245215	0.929049	1.45983
1436	protein kinase, cAMP-dependent, regulatory, type I, beta	PRKAR1B	A_23_P83600	3.94241	0.024556	0.929407	1.27941
1437	gametogenetin	GGN	A_23_P333553	3.88921	0.0245841	0.929838	1.35793
1438	phospholipase B domain containing 1	PLBD1	A_23_P87711	4.03137	0.0246131	0.9303	1.79763
1439	solute carrier family 26, member 6	SLC26A6	A_23_P109897	3.85947	0.0246184	0.930185	1.34352
1440	PQ loop repeat containing 3	PQLC3	A_23_P131375	3.50281	0.0246568	0.930686	1.28986
1441	MUS81 endonuclease homolog (S. cerevisiae)	MUS81	A_24_P412237	4.22341	0.024664	0.930326	1.44132
1442	POTE ankyrin domain family, member F	POTEF	A_24_P357955*	3.5213	0.0246656	0.93007	1.84699
1443	POTE ankyrin domain family, member E	POTEE	A_24_P357955*	3.5213	0.0246656	0.93007	1.84699
1444	leukemia inhibitory factor (cholinergic differentiation factor)	LIF	A_24_P233488	4.03674	0.0247184	0.931114	1.37523
1445	dom-3 homolog Z (C. elegans)	DOM3Z	A_32_P181020	4.18496	0.0247404	0.931311	1.58907
1446	melanophilin	MLPH	A_23_P154399	3.95197	0.0247437	0.93112	2.29008
1447	low density lipoprotein receptor adaptor protein 1	LDLRAP1	A_23_P158192	3.83225	0.0247536	0.930546	1.32807
1448	transmembrane protein 75	TMEM75	A_24_P341338	3.92049	0.0248022	0.931427	1.20186
1449	olfactory receptor, family 1, subfamily J, member 1	OR1J1	A_23_P9372	3.00389	0.0248285	0.931158	1.15285
1450	protein kinase, cAMP-dependent, regulatory, type II, alpha	PRKAR2A	A_23_P22214	3.05605	0.0248303	0.930909	1.10635
1451	chromosome 20 open reading frame 79	C20orf79	A_23_P28920	3.30205	0.0248909	0.931926	1.15393
1452	TRAF-type zinc finger domain containing 1	TRAFD1	A_23_P128541	3.84767	0.0249306	0.932153	1.34674
1453	serine hydrolase-like	SERHL	A_24_P365681*	4.14263	0.024941	0.932231	1.4517
1454	ribosomal RNA processing 7 homolog B (S. cerevisiae)	RRP7B	A_24_P365681*	4.14263	0.024941	0.932231	1.4517
1455	potassium intermediate/small conductance calcium-activated channel, subfamily N, member 1	KCNN1	A_23_P119578	4.01747	0.0249832	0.932866	1.36418
1456	inhibitor of growth family, member 5	ING5	A_32_P182991	2.49134	0.0249867	0.932685	1.07445
1457	ATPase, class II, type 9B	ATP9B	A_23_P10500	4.12671	0.0249895	0.93216	1.87167
1458	cell death-inducing DFFA-like effector b	CIDEB	NM_014430_1_2204*	4.05367	0.0250098	0.931045	1.62924
1459	chromosome 14 open reading frame 21	C14orf21	NM_014430_1_2204*	4.05367	0.0250098	0.931045	1.62924
1460	G1 to S phase transition 1	GSPT1	A_23_P206301	3.94207	0.0250118	0.930806	1.51129
1461	KIAA0182	KIAA0182	A_24_P943062	3.54239	0.0250195	0.930779	1.27683
1462	TEA domain family member 2	TEAD2	A_23_P119344	4.02096	0.025022	0.930563	1.85437
1463	KIAA1467	KIAA1467	A_23_P394567	3.87795	0.025026	0.930399	1.92521
1464	chromosome 6 open reading frame 141	C6orf141	A_23_P386398	4.1436	0.0250681	0.930096	4.47086
1465	elongation protein 4 homolog (S. cerevisiae)	ELP4	A_23_P24625	3.56221	0.0250742	0.929701	1.1457
1466	ribosomal protein S6 kinase-like 1	RPS6KL1	A_24_P219108	4.15252	0.0250888	0.929625	1.46777
1467	UFM1-specific peptidase 1 (non-functional)	UFSP1	A_23_P111481*	3.99025	0.0251665	0.931883	1.24814
1468	serrate RNA effector molecule homolog (Arabidopsis)	SRRT	A_23_P111481*	3.99025	0.0251665	0.931883	1.24814
1469	solute carrier family 39 (zinc transporter), member 3	SLC39A3	A_24_P382467	3.89808	0.0251927	0.931919	1.28831
1470	growth differentiation factor 2	GDF2	A_23_P46755	3.56207	0.0251978	0.931797	1.14709
1471	olfactory receptor, family 1, subfamily A, member 1	OR1A1	A_23_P141665	3.99577	0.0252525	0.93165	1.35219
1472	solute carrier family 23 (nucleobase transporters), member 3	SLC23A3	A_23_P28252	3.88078	0.0252808	0.932386	1.35802
1473	phosphatidylinositol glycan anchor biosynthesis, class X	PIGX	A_24_P46171	4.01199	0.0253445	0.933497	1.48551
1474	glycolipid transfer protein domain containing 2	GLTPD2	A_24_P392925*	2.48452	0.0253596	0.933434	1.05772
1475	hypothetical protein LOC284014	LOC284014	A_24_P392925*	2.48452	0.0253596	0.933434	1.05772
1476	GRIP1 associated protein 1	GRIPAP1	A_23_P73551	3.99157	0.0253818	0.933632	1.29304
1477	mitogen-activated protein kinase binding protein 1	MAPKBP1	A_24_P272598	3.99528	0.0254033	0.933497	1.30053
1478	aldehyde dehydrogenase 3 family, member B1	ALDH3B1	A_24_P218684	4.12653	0.0254257	0.933701	1.82033
1479	Rho guanine nucleotide exchange factor (GEF) 7	ARHGEF7	A_32_P52269	4.10447	0.025462	0.934418	1.95797
1480	protein phosphatase 2, regulatory subunit B', beta	PPP2R5B	A_23_P35797	3.77446	0.0255528	0.936822	1.14565
1481	zinc finger protein 323	ZNF323	A_23_P214533	3.73866	0.0256024	0.938022	1.46687
1482	oxysterol binding protein-like 5	OSBPL5	A_23_P53081	2.83442	0.0256076	0.9379	1.10175
1483	vacuolar protein sorting 25 homolog (S. cerevisiae)	VPS25	A_23_P66599	3.9338	0.0256365	0.938031	1.37497
1484	tetraspanin 17	TSPAN17	A_23_P380574	3.98993	0.0256398	0.937846	1.4103
1485	zinc finger protein 341	ZNF341	A_23_P17566	3.82661	0.0256995	0.937251	1.34343
1486	myotubularin related protein 12	MTMR12	A_24_P354615	3.80473	0.0257322	0.937827	1.29885
1487	acidic repeat containing	ACRC	A_23_P171237	4.00819	0.0257414	0.937855	1.63632
1488	N-glycanase 1	NGLY1	A_24_P148683	3.58003	0.0258369	0.938873	1.16282
1489	purinergic receptor P2X, ligand-gated ion channel, 3	P2RX3	A_23_P127719	3.44401	0.0258558	0.939253	1.10427
1490	unc-13 homolog D (C. elegans)	UNC13D	A_24_P538840	3.4791	0.0258624	0.939187	1.15692
1491	chromosome 6 open reading frame 100	C6orf100	A_32_P55840	4.13339	0.0258699	0.93915	3.17846
1492	similar to protein expressed in prostate, ovary, testis, and placenta 2	LOC653269	A_24_P237804*	3.55034	0.0258831	0.939322	2.03878
1493	similar to protein expressed in prostate, ovary, testis, and placenta 2	LOC653781	A_24_P237804*	3.55034	0.0258831	0.939322	2.03878
1494	RNA binding motif protein 39	RBM39	A_23_P109254	4.11052	0.0258886	0.939217	1.57579
1495	high-mobility group box 1	HMGB1	A_24_P692566	2.5766	0.0259128	0.939482	1.06222
1496	tafazzin	TAZ	A_23_P62367	4.09565	0.0259856	0.941199	1.6122
1497	transcription elongation factor A (SII), 1	TCEA1	A_23_P132444	4.00783	0.0260065	0.940731	1.52492
1498	phosphatidylinositol glycan anchor biosynthesis, class G	PIGG	A_24_P247879	2.70739	0.0261524	0.944164	1.0776
1499	splicing factor, arginine/serine-rich 5	SFRS5	A_23_P205310	3.91269	0.0261713	0.944233	1.40836
1500	nephrosis 2, idiopathic, steroid-resistant (podocin)	NPHS2	A_23_P35055	4.07512	0.0261789	0.943893	1.75608
1501	WW domain containing E3 ubiquitin protein ligase 1	WWP1	AL050082_1_744	3.80203	0.0262175	0.944365	1.75245
1502	ArfGAP with FG repeats 2	AGFG2	A_24_P363583	3.94346	0.0263062	0.947253	1.46944
1503	septin 1	2021-09-01	A_23_P21053	4.09446	0.0263355	0.948002	2.2284
1504	tudor domain containing 3	TDRD3	A_32_P187617	3.95221	0.0263409	0.947889	1.42906
1505	zinc finger protein 182	ZNF182	A_32_P43463	3.92216	0.026393	0.948227	1.4356
1506	transmembrane protein 102	TMEM102	A_32_P112375	3.26564	0.0264011	0.947906	1.16441
1507	protein phosphatase, Mg2+/Mn2+ dependent, 1J	PPM1J	A_23_P201935	3.75854	0.0264066	0.947797	1.66437
1508	aldehyde dehydrogenase 16 family, member A1	ALDH16A1	A_23_P50472	3.84464	0.0264378	0.947694	1.32146
1509	similar to keratin 18	LOC442249	A_24_P256063	3.97474	0.0264429	0.947568	2.25884
1510	WD repeat and FYVE domain containing 2	WDFY2	A_23_P218108	3.71966	0.0264492	0.947489	1.24195
1511	ubiquilin 4	UBQLN4	A_23_P201059	3.32889	0.0265374	0.948508	1.22821
1512	deleted in lung and esophageal cancer 1	DLEC1	A_23_P18282	3.73964	0.0265499	0.948347	1.60521
1513	zinc finger protein 589	ZNF589	A_24_P247978	3.95539	0.0265835	0.94772	1.38299
1514	ribonuclease, RNase A family, k6	RNASE6	A_23_P3017	3.46935	0.0266242	0.947953	1.28701
1515	small nucleolar RNA, H/ACA box 70	SNORA70	NM_032241_1_1855*	4.03084	0.0266561	0.948482	1.73873
1516	xeroderma pigmentosum, complementation group C	XPC	A_23_P92008	3.6047	0.026663	0.948422	1.29634
1517	nuclear assembly factor 1 homolog (S. cerevisiae)	NAF1	A_23_P58298	3.93308	0.0266744	0.948525	1.27744
1518	testis specific protein, Y-linked 4	TSPY4	A_24_P221867*	3.71248	0.0266953	0.948358	1.23395
1519	testis specific protein, Y-linked 1	TSPY1	A_24_P221867*	3.71248	0.0266953	0.948358	1.23395
1520	F-box protein 41	FBXO41	A_23_P349678	4.00237	0.0266979	0.948146	1.64738
1521	interferon regulatory factor 2	IRF2	A_23_P125087	3.84872	0.0267147	0.948439	1.30033
1522	hypothetical protein LOC100132014	LOC100132014	A_24_P153596	3.78781	0.0267935	0.947604	1.30211
1523	CD151 molecule (Raph blood group)	CD151	A_23_P259781	3.97422	0.0268094	0.947563	1.68325
1524	potassium channel, subfamily K, member 16	KCNK16	A_23_P253503	3.40196	0.0268765	0.947824	1.15903
1525	selenophosphate synthetase pseudogene	LOC168474	A_24_P248031	3.91525	0.02691	0.948404	1.69684
1526	zinc finger, SWIM-type containing 3	ZSWIM3	A_23_P165984	3.86435	0.026911	0.94814	1.39758
1527	chondroitin sulfate proteoglycan 4 pseudogene, Y-linked 1	CSPG4PY1	A_23_P73870*	3.6638	0.02692	0.948155	1.21177
1528	chondroitin sulfate proteoglycan 4 pseudogene, Y-linked 2	CSPG4PY2	A_23_P73870*	3.6638	0.02692	0.948155	1.21177
1529	ALX homeobox 4	ALX4	A_23_P161792	3.7227	0.0269309	0.94794	1.18847
1530	tubulin folding cofactor B	TBCB	A_23_P56249	3.8204	0.0269449	0.94693	1.27988
1531	protein phosphatase, Mg2+/Mn2+ dependent, 1N (putative)	PPM1N	A_23_P141884	3.05298	0.0269786	0.947816	1.24746
1532	family with sequence similarity 113, member B	FAM113B	A_32_P9057	3.8273	0.0269858	0.947769	1.74504
1533	MLX interacting protein	MLXIP	A_23_P9823	2.38205	0.0270245	0.94793	1.08081
1534	family with sequence similarity 125, member A	FAM125A	A_23_P393754	3.83426	0.0270468	0.947815	1.35774
1535	uroplakin 3A	UPK3A	A_23_P109584	3.96216	0.0270806	0.948104	2.31114
1536	cortactin	CTTN	A_32_P76526	4.06229	0.0270983	0.948125	2.88663
1537	hypothetical LOC388387	LOC388387	A_32_P83000	3.432	0.0271038	0.948019	1.1147
1538	cell division cycle 42 (GTP binding protein, 25kDa)	CDC42	A_32_P20492	3.90256	0.0271131	0.947748	1.36919
1539	spermidine/spermine N1-acetyltransferase family member 2	SAT2	A_23_P15403	2.76029	0.0271836	0.949315	1.09106
1540	KIAA0562	KIAA0562	A_23_P200040	3.8696	0.0272269	0.949934	1.48503
1541	Ly6/neurotoxin 1	LYNX1	A_23_P111981	3.99162	0.0272456	0.948797	2.92495
1542	S100 calcium binding protein A14	S100A14	A_23_P124619	3.13978	0.0272591	0.948675	1.47765
1543	asparagine-linked glycosylation 5, dolichyl-phosphate beta-glucosyltransferase homolog (S. cerevisiae)	ALG5	A_23_P151438	3.77504	0.0272776	0.94813	1.34079
1544	dihydrofolate reductase	DHFR	A_32_P211045	2.99427	0.0272893	0.948239	1.15723
1545	CCCTC-binding factor (zinc finger protein)	CTCF	A_23_P152206	3.40712	0.0272969	0.948206	1.14354
1546	chromosome 1 open reading frame 145	C1orf145	A_24_P15898	3.31844	0.0273132	0.948181	1.25747
1547	chromosome 7 open reading frame 43	C7orf43	A_23_P42642	3.92257	0.0273267	0.948055	1.47323
1548	HAUS augmin-like complex, subunit 7	HAUS7	A_23_P416036	3.41363	0.0273376	0.947844	1.14803
1549	fibroblast growth factor 21	FGF21	A_23_P101562	3.56153	0.0273919	0.94795	1.12766
1550	hypothetical protein LOC100132363	LOC100132363	A_24_P102261	3.65994	0.0274057	0.947542	1.33872
1551	complement component 4B (Chido blood group)	C4B	A_23_P30873*	3.33715	0.0274257	0.947349	1.69162
1552	complement component 4A (Rodgers blood group)	C4A	A_23_P30873*	3.33715	0.0274257	0.947349	1.69162
1553	cytochrome P450, family 4, subfamily F, polypeptide 11	CYP4F11	A_23_P373349	3.97284	0.0275549	0.947102	5.48254
1554	SPT2, Suppressor of Ty, domain containing 1 (S. cerevisiae)	SPTY2D1	A_32_P20884	3.82639	0.0275858	0.947286	1.53335
1555	Rho GTPase activating protein 27	ARHGAP27	A_23_P141335	3.59488	0.0276412	0.948603	1.27639
1556	dimethylarginine dimethylaminohydrolase 2	DDAH2	A_23_P19484	3.61011	0.027648	0.948542	1.26404
1557	arrestin domain containing 2	ARRDC2	A_24_P22976	3.88397	0.0276576	0.948578	1.51523
1558	mbt domain containing 1	MBTD1	A_32_P58937	2.50532	0.0276622	0.94815	1.08533
1559	AHNAK nucleoprotein	AHNAK	M80899_1_3619	3.39984	0.0276937	0.948061	1.384
1560	integrin alpha FG-GAP repeat containing 2	ITFG2	A_24_P196038	3.70566	0.0277429	0.947994	1.27665
1561	coatomer protein complex, subunit epsilon	COPE	A_23_P209088	3.87261	0.0277803	0.948689	1.38552
1562	chromosome 14 open reading frame 181	C14orf181	A_23_P406069	3.8364	0.0277956	0.948336	1.47922
1563	KIAA1468	KIAA1468	A_32_P61857	3.67095	0.0278415	0.949028	1.27759
1564	Fas (TNFRSF6)-associated via death domain	FADD	A_24_P278633	3.99101	0.0278553	0.948916	3.10399
1565	inhibitor of growth family, member 4	ING4	A_23_P48069	3.83291	0.0279136	0.949157	1.43275
1566	KIAA0232	KIAA0232	A_23_P327069	3.67189	0.0280116	0.949584	1.36382
1567	D4, zinc and double PHD fingers, family 3	DPF3	A_32_P17416	3.06566	0.0280246	0.949735	1.14026
1568	hydroxysteroid (17-beta) dehydrogenase 10	HSD17B10	A_23_P45396	3.62452	0.0280656	0.950545	1.18116
1569	leucine rich repeat containing 9	LRRC9	A_23_P3055	3.77147	0.0281219	0.951291	1.25804
1570	chromosome 17 open reading frame 88	C17orf88	A_23_P49697	3.79383	0.0281232	0.950757	1.48609
1571	brain and reproductive organ-expressed (TNFRSF1A modulator)	BRE	A_23_P22156	3.8864	0.0281251	0.950529	1.29933
1572	leucine rich repeat neuronal 2	LRRN2	A_23_P11842	3.88667	0.0281274	0.95003	2.7646
1573	junction plakoglobin	JUP	NM_002230_1_3153	3.80014	0.0281284	0.949777	1.47553
1574	A kinase (PRKA) anchor protein 11	AKAP11	A_23_P418477	3.65556	0.0281496	0.950202	1.39635
1575	family with sequence similarity 158, member A	FAM158A	A_23_P88234	3.9216	0.0282121	0.951158	1.76463
1576	N-ethylmaleimide-sensitive factor attachment protein, beta	NAPB	A_23_P109193	2.80781	0.0282723	0.952321	1.12276
1577	zinc finger protein 212	ZNF212	A_23_P415558	3.77913	0.0282968	0.952856	1.25348
1578	nudix (nucleoside diphosphate linked moiety X)-type motif 9	NUDT9	A_23_P125242	2.92475	0.0283273	0.953595	1.10676
1579	coiled-coil domain containing 74B	CCDC74B	A_23_P381094	3.85191	0.0283294	0.953377	2.86358
1580	leucine rich repeat containing 29	LRRC29	A_23_P49181	3.59196	0.028407	0.954542	1.26132
1581	ankyrin repeat and sterile alpha motif domain containing 4B	ANKS4B	A_23_P385766	3.62666	0.0284253	0.954581	1.40349
1582	olfactory receptor, family 1, subfamily L, member 4	OR1L4	A_23_P83240	2.96663	0.0284271	0.954064	1.10296
1583	family with sequence similarity 75, member A1 pseudogene	LOC642943	A_24_P384486	3.77015	0.0284823	0.954476	1.31869
1584	cyclin-dependent kinase 5	CDK5	A_24_P329305	3.8304	0.0284866	0.954332	1.4358
1585	selectin L	SELL	NM_000655_2_1837	3.78893	0.0284938	0.954285	1.78224
1586	splicing factor, arginine/serine-rich 16	SFRS16	A_24_P920748	3.92167	0.028509	0.954507	1.92842
1587	caspase recruitment domain family, member 14	CARD14	A_23_P207878	3.8004	0.0285152	0.954425	1.89322
1588	chromosome 9 open reading frame 45	C9orf45	A_23_P216935	3.90777	0.0285749	0.955272	2.46116
1589	chromosome 8 open reading frame 73	C8orf73	A_23_P369641	3.34393	0.0285931	0.95502	1.14233
1590	aldo-keto reductase family 7, member A2 (aflatoxin aldehyde reductase)	AKR7A2	A_23_P115356	3.88891	0.0285958	0.954822	1.74837
1591	chromosome 19 open reading frame 6	C19orf6	A_23_P108180*	3.40753	0.0286181	0.954993	1.16308
1592	glutamate receptor, ionotropic, N-methyl-D-aspartate 3B	GRIN3B	A_23_P108180*	3.40753	0.0286181	0.954993	1.16308
1593	ciliary rootlet coiled-coil, rootletin	CROCC	A_32_P149546	3.7757	0.0286336	0.954936	1.42079
1594	guanidinoacetate N-methyltransferase	GAMT	A_24_P19228	3.69486	0.0286851	0.955507	1.76823
1595	olfactory receptor, family 12, subfamily D, member 2	OR12D2	A_23_P93295	3.753	0.028688	0.955319	1.36145
1596	adaptor-related protein complex 1 associated regulatory protein	AP1AR	A_23_P69789	3.79762	0.028696	0.955011	1.5441
1597	acyl-CoA dehydrogenase, C-2 to C-3 short chain	ACADS	NKI_NM_000017	3.83081	0.0287067	0.954512	2.07449
1598	nucleoporin 210kDa	NUP210	A_24_P282000	3.80238	0.0287163	0.954546	1.4897
1599	nanos homolog 3 (Drosophila)	NANOS3	A_24_P642240	3.7355	0.028737	0.95466	1.26998
1600	anoctamin 10	ANO10	A_23_P6688	3.76554	0.0287432	0.954583	1.44283
1601	family with sequence similarity 200, member A	FAM200A	A_23_P168810	3.58172	0.0287467	0.954414	1.2509
1602	yippee-like 5 (Drosophila)	YPEL5	A_32_P55795	3.21939	0.0287935	0.954542	1.18094
1603	paired box 8	PAX8	A_23_P324916	2.40415	0.0287944	0.954285	1.07754
1604	DnaJ (Hsp40) homolog, subfamily C, member 5	DNAJC5	A_23_P143162	3.62404	0.0287957	0.954044	1.26898
1605	vasoactive intestinal peptide receptor 1	VIPR1	A_23_P212016	3.67165	0.0288179	0.953927	1.57721
1606	cleavage and polyadenylation specific factor 1, 160kDa	CPSF1	A_23_P169108	3.8149	0.0288379	0.954022	1.56099
1607	metastasis associated lung adenocarcinoma transcript 1 (non-protein coding)	MALAT1	A_24_P873659	3.24073	0.0288554	0.954316	1.39254
1608	biliverdin reductase B (flavin reductase (NADPH))	BLVRB	NM_000713_1_729	3.76394	0.0288559	0.954047	1.67091
1609	cytochrome P450, family 4, subfamily A, polypeptide 11	CYP4A11	A_23_P97567	3.52105	0.0288756	0.954131	1.21569
1610	hemopexin	HPX	A_23_P161998	3.51832	0.0289392	0.955663	1.95797
1611	docking protein 1-like protein	LOC220077	A_24_P109644	3.84374	0.0289673	0.955741	1.71358
1612	NAD kinase	NADK	A_23_P200056	3.86445	0.028984	0.955441	1.61127
1613	chromosome 7 open reading frame 53	C7orf53	A_24_P380679	3.71735	0.0289849	0.955186	1.60578
1614	nicolin 1	NICN1	A_23_P110005	3.85705	0.0290054	0.955296	1.87591
1615	RNA polymerase I transcription factor homolog (S. cerevisiae) pseudogene 3	RRN3P3	A_24_P296347*	2.79384	0.0290228	0.955304	1.10069
1616	RNA polymerase I transcription factor homolog (S. cerevisiae) pseudogene 1	RRN3P1	A_24_P296347*	2.79384	0.0290228	0.955304	1.10069
1617	calpain 12	CAPN12	A_24_P79040	3.6712	0.0290317	0.955312	1.73578
1618	general transcription factor IIH, polypeptide 4, 52kDa	GTF2H4	A_24_P192071	3.76829	0.0290445	0.955168	1.36264
1619	oral cancer overexpressed 1	ORAOV1	A_32_P37712	3.85206	0.0290456	0.954639	2.2545
1620	chromosome 22 open reading frame 29	C22orf29	A_23_P399726	2.99408	0.0290512	0.954259	1.14329
1621	multiple endocrine neoplasia I	MEN1	A_23_P75456	3.85673	0.0290654	0.95416	1.41771
1622	GDP-mannose pyrophosphorylase B	GMPPB	A_24_P941845	3.87094	0.029144	0.955329	2.05194
1623	caspase 4, apoptosis-related cysteine peptidase	CASP4	AL050391_1_4564	3.83311	0.0291514	0.95501	2.2167
1624	O-linked N-acetylglucosamine (GlcNAc) transferase (UDP-N-acetylglucosamine:polypeptide-N-acetylglucosaminyl transferase)	OGT	A_32_P201020	2.60036	0.0291738	0.95546	1.12259
1625	ATP5S-like	ATP5SL	A_24_P219773	3.69836	0.0291844	0.955244	1.40069
1626	hook homolog 1 (Drosophila)	HOOK1	A_24_P921897	3.65642	0.0292223	0.955641	1.47069
1627	olfactory receptor, family 4, subfamily E, member 2	OR4E2	A_23_P117459	3.3264	0.0292327	0.955699	1.15949
1628	EGF-like-domain, multiple 8	EGFL8	A_23_P168105*	3.76771	0.0292625	0.956113	1.28676
1629	palmitoyl-protein thioesterase 2	PPT2	A_23_P168105*	3.76771	0.0292625	0.956113	1.28676
1630	frizzled homolog 3 (Drosophila)	FZD3	A_23_P347471	2.23716	0.0292685	0.956027	1.1184
1631	hypothetical LOC100133053	LOC100133053	A_23_P255457*	3.62591	0.0293063	0.956699	1.37821
1632	chromosome X open reading frame 51	CXorf51	A_23_P255457*	3.62591	0.0293063	0.956699	1.37821
1633	transmembrane phosphatase with tensin homology	TPTE	A_23_P345746	3.67606	0.0293428	0.957328	1.94716
1634	similar to hCG1639947	LOC100128295	A_24_P298029	3.56639	0.0294165	0.958606	1.19469
1635	MYST histone acetyltransferase (monocytic leukemia) 3	MYST3	A_23_P407628	3.72585	0.0294746	0.959095	1.55521
1636	RAB40C, member RAS oncogene family	RAB40C	A_23_P396062	3.8018	0.0294777	0.958915	1.69121
1637	glutamate receptor, ionotropic, N-methyl D-aspartate-like 1A	GRINL1A	A_24_P116378*	3.81611	0.0295085	0.959635	1.54374
1638	GRINL1A complex locus	GCOM1	A_24_P116378*	3.81611	0.0295085	0.959635	1.54374
1639	ankyrin repeat and LEM domain containing 1	ANKLE1	A_23_P142497	2.59015	0.0295366	0.959425	1.07957
1640	transcription factor binding to IGHM enhancer 3	TFE3	A_23_P84952	3.51562	0.0295836	0.958989	1.1375
1641	eukaryotic translation initiation factor 4 gamma, 2	EIF4G2	A_32_P77626	3.40778	0.0296433	0.959527	1.17494
1642	DDB1 and CUL4 associated factor 5	DCAF5	A_24_P940396	3.58321	0.0296453	0.95931	1.31531
1643	dpy-19-like 2 pseudogene 2 (C. elegans)	DPY19L2P2	A_32_P78385	2.54204	0.0296543	0.959323	1.14197
1644	solute carrier family 25, member 42	SLC25A42	A_23_P389796	3.70133	0.0296883	0.959863	1.19972
1645	cyclin D1	CCND1	A_24_P124550	3.68231	0.0296949	0.959797	2.12646
1646	zinc finger protein 790	ZNF790	A_23_P78825	3.54637	0.0297529	0.960556	1.32204
1647	phospholipase D family, member 4	PLD4	A_23_P88219	3.78791	0.0297773	0.959949	2.19284
1648	proliferation-associated 2G4, 38kDa	PA2G4	A_32_P11181	3.70821	0.0297788	0.95972	1.39007
1649	solute carrier family 19 (thiamine transporter), member 2	SLC19A2	A_24_P156729	3.83674	0.0297864	0.959686	3.4032
1650	NHL repeat containing 3	NHLRC3	A_23_P418931	3.7682	0.029791	0.959277	1.65092
1651	zinc finger, C3HC-type containing 1	ZC3HC1	NM_016478_2_1628	2.55353	0.0297963	0.958891	1.05506
1652	mitochondrial ribosomal protein L21	MRPL21	A_23_P115955	3.81183	0.029806	0.958926	1.97816
1653	spermatogenesis associated 5-like 1	SPATA5L1	A_24_P922252	3.69064	0.0298127	0.958864	1.57062
1654	similar to hCG2042541	LOC644662	A_32_P191846	3.15016	0.0298266	0.959035	1.21195
1655	gamma-aminobutyric acid (GABA) B receptor, 1	GABBR1	A_23_P93300	3.74168	0.029852	0.959018	1.56079
1656	proteasome (prosome, macropain) 26S subunit, non-ATPase, 8	PSMD8	A_23_P67466	3.7384	0.029924	0.959667	1.34869
1657	phospholipid scramblase 2	PLSCR2	A_23_P80511	3.65098	0.0299414	0.959672	1.48815
1658	methyltransferase like 7A	METTL7A	A_24_P941773	3.18649	0.029956	0.959584	1.36519
1659	major facilitator superfamily domain containing 2A	MFSD2A	A_23_P253784	2.73072	0.0300014	0.960209	1.11886
1660	LIM domain containing preferred translocation partner in lipoma	LPP	A_24_P114551	3.48777	0.0300043	0.960025	1.29737
1661	vacuolar protein sorting 29 homolog (S. cerevisiae)	VPS29	A_24_P928415	3.54189	0.0300085	0.959607	1.29892
1662	proteasome (prosome, macropain) activator subunit 3 (PA28 gamma; Ki)	PSME3	A_23_P164142	3.71573	0.0300361	0.95966	1.4375
1663	mucin 8	MUC8	A_24_P32200	3.55846	0.0300634	0.959155	1.13725
1664	STE20-related kinase adaptor alpha	STRADA	A_23_P207141	3.34536	0.0300687	0.95905	1.20457
1665	neuralized homolog (Drosophila)	NEURL	A_23_P322561	3.64782	0.030114	0.959667	2.97472
1666	protein phosphatase 1, regulatory (inhibitor) subunit 9B	PPP1R9B	A_23_P55241	3.06627	0.0301991	0.961275	1.13891
1667	synaptojanin 1	SYNJ1	A_24_P945339	3.16191	0.0302531	0.96272	1.15694
1668	zinc finger protein 738	ZNF738	A_32_P81806	3.66635	0.0302559	0.962531	1.8907
1669	chromosome 10 open reading frame 75	C10orf75	A_32_P133927	3.59842	0.0302998	0.963654	1.55084
1670	zinc finger protein 493	ZNF493	A_32_P109036	3.59069	0.0303019	0.963445	1.50806
1671	propionyl CoA carboxylase, alpha polypeptide	PCCA	A_23_P48358	3.54644	0.0303457	0.964286	1.38857
1672	chromosome 1 open reading frame 156	C1orf156	A_23_P85726	3.73033	0.0303938	0.96416	1.62084
1673	proteasome (prosome, macropain) activator subunit 1 (PA28 alpha)	PSME1	A_23_P151610	3.50347	0.0304036	0.96392	1.33033
1674	Pentatricopeptide repeat domain 3	PTCD3	A_32_P44387	3.44352	0.0304134	0.963681	1.29278
1675	alanine-glyoxylate aminotransferase 2-like 2	AGXT2L2	A_23_P41888	3.79865	0.0304137	0.963417	1.66833
1676	DCN1, defective in cullin neddylation 1, domain containing 2 (S. cerevisiae)	DCUN1D2	A_23_P205197	3.29161	0.0304285	0.963609	1.29241
1677	spastic paraplegia 7 (pure and complicated autosomal recessive)	SPG7	A_23_P433991	3.13602	0.0304445	0.963841	1.12293
1678	cystatin D	CST5	A_23_P170446	3.71303	0.0304447	0.963572	1.89699
1679	zinc finger protein 100	ZNF100	A_32_P48245	3.74674	0.0304504	0.963481	1.69486
1680	SCAN domain containing 2 pseudogene	SCAND2	A_24_P82183	3.62191	0.0304641	0.963639	1.35727
1681	dedicator of cytokinesis 9	DOCK9	A_24_P87179	3.72735	0.0304775	0.963788	1.56149
1682	REST corepressor 3	RCOR3	A_24_P276816	3.7399	0.0305749	0.964124	1.69268
1683	WAS protein family, member 2	WASF2	A_24_P76546	3.49622	0.030634	0.965165	1.30231
1684	heat shock protein, alpha-crystallin-related, B9	HSPB9	A_23_P49725	3.78224	0.0306717	0.965258	3.33738
1685	coiled-coil domain containing 111	CCDC111	A_23_P358470	3.70011	0.0306998	0.965051	1.55627
1686	major facilitator superfamily domain containing 5	MFSD5	A_23_P72853	3.721	0.0307166	0.965305	1.46785
1687	similar to arginine/serine-rich splicing factor 6	LOC644422	A_32_P182609*	3.69627	0.0307566	0.966015	1.45148
1688	patched domain containing 2	PTCHD2	A_32_P232411	3.49166	0.0307595	0.965833	1.31124
1689	TSPY-like 1	TSPYL1	A_24_P17945	3.64656	0.030782	0.966268	1.54337
1690	asparagine-linked glycosylation 11, alpha-1,2-mannosyltransferase homolog (yeast)	ALG11	A_24_P102389	3.65235	0.0307853	0.966098	1.40532
1691	forkhead box A1	FOXA1	A_24_P347432	3.38618	0.0308599	0.965985	2.55297
1692	catenin (cadherin-associated protein), alpha 1, 102kDa	CTNNA1	A_32_P63338	3.32432	0.0308698	0.96575	1.21465
1693	protease, serine, 21 (testisin)	PRSS21	A_24_P339126	3.59476	0.0308794	0.965507	1.49669
1694	PHD finger protein 15	PHF15	D87076_2_6400	3.24112	0.0309001	0.96534	1.29549
1695	tumor necrosis factor receptor superfamily, member 14 (herpesvirus entry mediator)	TNFRSF14	A_23_P126908	3.6482	0.030925	0.965575	1.5682
1696	INO80 homolog (S. cerevisiae)	INO80	A_24_P39454	3.6856	0.0309417	0.965823	1.43072
1697	general transcription factor IIIC, polypeptide 2, beta 110kDa	GTF3C2	A_23_P169887	3.58683	0.0309855	0.966378	1.27988
1698	galactokinase 1	GALK1	A_23_P141126	2.64258	0.0309953	0.966411	1.11391
1699	myeloma overexpressed 2	MYEOV2	A_32_P183987	3.48902	0.0310051	0.966447	1.29889
1700	alpha- and gamma-adaptin binding protein	AAGAB	A_23_P37544	3.68089	0.031012	0.96639	1.48799
1701	envoplakin-like	EVPLL	A_32_P141682	3.71045	0.031019	0.966339	2.90947
1702	peroxisomal biogenesis factor 1	PEX1	A_23_P20045	3.62437	0.0310455	0.965809	1.36844
1703	ubiquitin-conjugating enzyme E2O	UBE2O	A_23_P206950	3.40785	0.0310635	0.965827	1.1867
1704	GLI pathogenesis-related 1	GLIPR1	A_23_P2211*	2.82085	0.0310775	0.965723	1.1074
1705	KRR1, small subunit (SSU) processome component, homolog (yeast)	KRR1	A_23_P2211*	2.82085	0.0310775	0.965723	1.1074
1706	ADAM metallopeptidase domain 11	ADAM11	A_23_P207344	3.52335	0.0311226	0.966044	1.23659
1707	nuclear receptor subfamily 2, group F, member 6	NR2F6	A_23_P108326	3.74913	0.031123	0.965785	2.0586
1708	zinc finger protein 853	ZNF853	A_23_P302205	3.70184	0.0311636	0.966507	2.51493
1709	peptidylprolyl isomerase H (cyclophilin H)	PPIH	A_23_P200940	3.59241	0.0311654	0.966292	1.46798
1710	collagen, type IV, alpha 3 (Goodpasture antigen) binding protein	COL4A3BP	A_24_P29281	3.09896	0.0312247	0.967322	1.16447
1711	tribbles homolog 3 (Drosophila)	TRIB3	A_24_P305541	2.42628	0.0312333	0.967317	1.12484
1712	AT rich interactive domain 5B (MRF1-like)	ARID5B	A_32_P18440	2.18439	0.031238	0.966925	1.07498
1713	aftiphilin	AFTPH	A_23_P102543	3.61451	0.031354	0.96782	1.36588
1714	zinc finger protein 577	ZNF577	A_23_P208191	3.47328	0.0313877	0.968053	1.60296
1715	similar to hCG1793095	LOC401847	A_24_P101649	3.08383	0.0314603	0.968678	1.5142
1716	Kruppel-like factor 5 (intestinal)	KLF5	A_23_P53886	2.98215	0.0314995	0.969349	1.43276
1717	zinc finger protein 14 homolog (mouse)	ZFP14	A_24_P186337	3.67623	0.0315252	0.969333	1.88074
1718	TAF6-like RNA polymerase II, p300/CBP-associated factor (PCAF)-associated factor, 65kDa	TAF6L	A_23_P47538	3.4358	0.0315849	0.969828	1.20376
1719	ankyrin repeat domain 10	ANKRD10	A_32_P49116	3.71749	0.0316034	0.970129	2.46023
1720	upstream transcription factor 2, c-fos interacting	USF2	A_23_P153781	3.72982	0.0316073	0.969713	2.06207
1721	chromosome 22 open reading frame 27	C22orf27	A_32_P172112	2.76826	0.0316113	0.969568	1.13113
1722	lysophospholipase II	LYPLA2	A_23_P96795	3.40184	0.0316216	0.969347	1.2434
1723	centrin, EF-hand protein, 2	CETN2	A_23_P73495	3.51299	0.0316362	0.969528	1.28043
1724	chromosome 9 open reading frame 131	C9orf131	A_23_P393345	2.97663	0.0316521	0.969214	1.08852
1725	acrosin binding protein	ACRBP	A_23_P151122	3.73038	0.0316759	0.969675	2.16346
1726	SAPS domain family, member 2	SAPS2	A_23_P255515	3.65888	0.0316836	0.969643	1.66284
1727	syntaxin 10	STX10	A_23_P360353	3.67618	0.031691	0.969335	1.52116
1728	transient receptor potential cation channel, subfamily M, member 7	TRPM7	A_23_P88470	3.60324	0.0316958	0.969215	1.45409
1729	zinc finger protein 34	ZNF34	A_23_P43061	3.6378	0.0317104	0.968332	1.48872
1730	prostate androgen-regulated mucin-like protein 1	PARM1	A_23_P212770	3.49999	0.0317549	0.968892	1.87366
1731	RNA binding motif protein 4	RBM4	A_23_P13035	3.70104	0.0317852	0.96955	1.6408
1732	Rho guanine nucleotide exchange factor (GEF) 1	ARHGEF1	A_23_P101324	3.72071	0.0318324	0.970189	1.88343
1733	acyl-CoA synthetase short-chain family member 2	ACSS2	NM_018677_2_2521	3.08002	0.0318426	0.969172	1.15336
1734	ring finger protein 5 pseudogene 1	RNF5P1	A_23_P8095*	3.69581	0.0319107	0.969121	1.74887
1735	chromosome 19 open reading frame 73	C19orf73	A_23_P153522	3.19759	0.0319245	0.96901	1.2183
1736	mitochondrial ribosomal protein L46	MRPL46	A_23_P37586	3.01425	0.0319328	0.968999	1.11455
1737	polymerase (DNA directed), lambda	POLL	A_23_P97889	3.6755	0.0319512	0.968496	1.35709
1738	zinc finger protein 775	ZNF775	A_23_P351232	3.57384	0.032029	0.969271	1.36122
1739	tripartite motif-containing 50	TRIM50	A_23_P308136*	3.41196	0.032054	0.968972	1.36758
1740	tripartite motif-containing 74	TRIM74	A_23_P308136*	3.41196	0.032054	0.968972	1.36758
1741	transmembrane protein 41B	TMEM41B	A_24_P383440	3.39291	0.032119	0.968301	1.31143
1742	cholinergic receptor, nicotinic, alpha 2 (neuronal)	CHRNA2	A_23_P251446	2.59441	0.0321203	0.968079	1.06134
1743	similar to solute carrier family 35, member E2	SLC35E2	A_24_P113815*	3.58692	0.032164	0.968607	1.52492
1744	solute carrier family 35, member E2	SLC35E2	A_24_P113815*	3.58692	0.032164	0.968607	1.52492
1745	small optic lobes homolog (Drosophila)	SOLH	A_23_P118112	3.63118	0.032196	0.969046	1.53768
1746	flotillin 1	FLOT1	A_23_P314526	3.64403	0.0322016	0.96869	1.80551
1747	zinc finger protein 746	ZNF746	A_23_P31212	3.46424	0.032209	0.968387	1.22368
1748	proteasome (prosome, macropain) 26S subunit, ATPase, 4	PSMC4	NM_006503_2_1201	3.59835	0.0322192	0.968171	1.36335
1749	neural precursor cell expressed, developmentally down-regulated 4	NEDD4	A_23_P331379	3.63109	0.0322367	0.968173	1.67602
1750	oligonucleotide/oligosaccharide-binding fold containing 1	OBFC1	A_24_P759675	3.21432	0.0322688	0.968613	1.22876
1751	KIAA1549	KIAA1549	A_32_P226186	3.37976	0.0323866	0.969792	1.46018
1752	presenilin 2 (Alzheimer disease 4)	PSEN2	A_23_P96985	3.34702	0.0324268	0.970472	1.33422
1753	testis-specific transcript, Y-linked 6 (non-protein coding)	TTTY6	A_23_P171409	3.57305	0.0324397	0.970596	1.31843
1754	gamma-glutamyltransferase 7	GGT7	A_23_P325094	3.6591	0.032508	0.971595	2.30111
1755	aarF domain containing kinase 1	ADCK1	A_23_P25945	3.62981	0.0325111	0.971164	1.64339
1756	thymosin beta 4, Y-linked	TMSB4Y	A_23_P171388	3.58841	0.0325123	0.970938	1.46894
1757	DENN/MADD domain containing 5B	DENND5B	A_23_P366554	3.36768	0.0325167	0.97081	1.49081
1758	cysteinyl-tRNA synthetase 2, mitochondrial (putative)	CARS2	A_23_P117238	3.51963	0.0325704	0.97163	1.50655
1759	tumor protein p53	TP53	A_23_P26810	3.26394	0.032631	0.972392	1.39009
1760	single-strand-selective monofunctional uracil-DNA glycosylase 1	SMUG1	A_24_P230734	3.64601	0.0326547	0.972318	1.64237
1761	chemokine (C-X-C motif) receptor 2	CXCR2	A_23_P135755	3.31875	0.0326608	0.971979	1.29304
1762	isocitrate dehydrogenase 3 (NAD+) gamma	IDH3G	A_23_P34117	3.57585	0.03269	0.971546	1.31156
1763	hypothetical LOC388796	LOC388796	A_24_P694738	3.63373	0.0327958	0.972092	5.01287
1764	chromosome 17 open reading frame 28	C17orf28	A_23_P118412	3.38195	0.032834	0.971667	1.51862
1765	small nuclear ribonucleoprotein polypeptide A	SNRPA	A_23_P164717	3.24001	0.0328419	0.971644	1.14669
1766	cytochrome P450, family 46, subfamily A, polypeptide 1	CYP46A1	A_23_P48784	2.61547	0.0328526	0.971702	1.08255
1767	neuropeptide Y receptor Y1	NPY1R	NM_000909_2_2591	3.6291	0.0328692	0.971156	27.6103
1768	family with sequence similarity 86, member A pseudogene	LOC653113	A_32_P65395*	3.4026	0.0329249	0.971512	1.29581
1769	similar to hCG2026922	LOC643856	A_32_P65395*	3.4026	0.0329249	0.971512	1.29581
1770	phospholipase A2, group IVE	PLA2G4E	A_23_P117911	3.44022	0.0329673	0.971474	1.29823
1771	neighbor of BRCA1 gene 2 (non-protein coding)	NBR2	A_24_P301454	3.53767	0.0330254	0.972412	1.48725
1772	ATPase type 13A1	ATP13A1	A_23_P5161	3.62498	0.0330308	0.972057	1.58205
1773	calcium/calmodulin-dependent protein kinase II alpha	CAMK2A	A_24_P380311	2.69528	0.0330928	0.972849	1.10745
1774	zinc finger protein 248	ZNF248	A_23_P35343	3.45575	0.0331317	0.972964	1.30907
1775	oligophrenin 1	OPHN1	A_23_P417754	3.3416	0.0331493	0.973224	1.30828
1776	glutamate receptor, metabotropic 5	GRM5	A_23_P24361	3.32181	0.033165	0.973426	1.17723
1777	YY1 transcription factor	YY1	A_24_P219138	2.44635	0.0331706	0.973335	1.05309
1778	hepatitis A virus cellular receptor 1	HAVCR1	A_23_P347610*	3.37626	0.0331907	0.972896	1.22648
1779	hepatitis A virus cellular receptor 1 pseudogene	LOC100101266	A_23_P347610*	3.37626	0.0331907	0.972896	1.22648
1780	blocked early in transport 1 homolog (S. cerevisiae)	BET1	A_23_P59700	3.02361	0.0332163	0.973134	1.14893
1781	phosphatidylinositol transfer protein, membrane-associated 2	PITPNM2	A_23_P403542	3.34514	0.0332432	0.973153	1.2102
1782	HAUS augmin-like complex, subunit 4	HAUS4	A_23_P65448	3.56821	0.0332595	0.973374	1.47684
1783	tripartite motif-containing 62	TRIM62	A_23_P250485	3.60643	0.0332683	0.973374	1.65579
1784	sodium channel, voltage-gated, type I, beta	SCN1B	A_23_P79015	3.54142	0.0332808	0.973483	1.47742
1785	dihydrolipoamide branched chain transacylase E2	DBT	A_24_P911442	3.50457	0.0333725	0.974627	1.39652
1786	YEATS domain containing 4	YEATS4	A_23_P87591	3.13021	0.0333733	0.974394	1.22646
1787	ATPase, H+ transporting, lysosomal 13kDa, V1 subunit G2	ATP6V1G2	A_23_P500410	3.52083	0.0333749	0.973672	2.03369
1788	NCK-associated protein 5	NCKAP5	A_23_P360082	2.9715	0.0334506	0.974601	1.26193
1789	selenophosphate synthetase 2	SEPHS2	A_23_P146798*	3.56145	0.033494	0.974845	1.83294
1790	hypothetical LOC100131892	LOC100131892	A_23_P146798*	3.56145	0.033494	0.974845	1.83294
1791	hypothetical protein LOC286382	LOC286382	A_32_P217797	3.52967	0.0335787	0.975776	1.56627
1792	RAB8A, member RAS oncogene family	RAB8A	A_24_P190424	3.4625	0.033614	0.976547	1.5088
1793	histone deacetylase 1	HDAC1	NM_004964_2_1751	3.58306	0.0336303	0.976765	1.66432
1794	R3H domain containing 2	R3HDM2	A_24_P207907	3.48204	0.033662	0.977174	1.39692
1795	translocase of outer mitochondrial membrane 7 homolog (yeast)	TOMM7	A_23_P93840	2.77651	0.0336645	0.97699	1.10969
1796	amyloid beta (A4) precursor protein-binding, family B, member 2	APBB2	A_24_P234696	3.50571	0.0336737	0.976748	1.79847
1797	proline-rich acidic protein 1	PRAP1	A_23_P202279	2.71878	0.0336765	0.976574	1.06447
1798	signal-induced proliferation-associated 1	SIPA1	A_24_P55977	3.54017	0.0337248	0.976701	1.51435
1799	unc-51-like kinase 3 (C. elegans)	ULK3	A_23_P206100	3.53351	0.0338301	0.977966	1.44121
1800	atonal homolog 7 (Drosophila)	ATOH7	A_32_P78292	2.36338	0.0338455	0.978158	1.11567
1801	TOX high mobility group box family member 3	TOX3	AK095095_1_2544	3.42065	0.0338569	0.977979	2.80528
1802	ubiquitin specific peptidase 47	USP47	A_23_P113373	3.42024	0.0338591	0.977786	1.43212
1803	solute carrier family 22, member 10	SLC22A10	A_23_P161968	3.41579	0.0338688	0.977305	1.30577
1804	hypothetical protein BC008131	LOC142937	A_23_P402164	3.01631	0.0338711	0.977119	1.20765
1805	ubiquitin-fold modifier 1	UFM1	A_24_P313109	3.23377	0.0338888	0.977374	1.22813
1806	NADH dehydrogenase (ubiquinone) 1 alpha subcomplex, 4, 9kDa	NDUFA4	A_32_P98313	3.51206	0.0339101	0.976469	1.46426
1807	c-abl oncogene 1, receptor tyrosine kinase	ABL1	A_24_P282422	3.30691	0.0339176	0.976432	1.34186
1808	chloride channel 7	CLCN7	A_23_P129335	3.56201	0.0339222	0.976312	1.75112
1809	calcium binding protein 7	CABP7	A_23_P57459	3.28008	0.0339397	0.976562	1.19219
1810	pogo transposable element with KRAB domain	POGK	A_23_P137714	3.43844	0.0339484	0.97656	1.37443
1811	ribosomal protein L3	RPL3	A_23_P68942	2.91356	0.0340981	0.978838	1.11512
1812	protein tyrosine phosphatase, receptor type, f polypeptide (PTPRF), interacting protein (liprin), alpha 1	PPFIA1	A_23_P75516	3.58456	0.0340989	0.978609	2.93182
1813	alkaline phosphatase, intestinal	ALPI	NM_001631_2_1714	3.47559	0.034107	0.978589	1.21828
1814	Meis homeobox 1	MEIS1	A_23_P39731	2.44468	0.0341124	0.978237	1.07865
1815	leucine carboxyl methyltransferase 2	LCMT2	A_23_P106505	3.50041	0.0341482	0.97876	1.51266
1816	complexin 1	CPLX1	A_24_P51909	3.51822	0.0341807	0.978935	1.92041
1817	hox transcript antisense RNA (non-protein coding)	HOTAIR	A_32_P168442	3.3345	0.0342076	0.97945	2.44191
1818	arachidonate 5-lipoxygenase-activating protein	ALOX5AP	A_24_P347378	3.07291	0.0342285	0.979292	1.22306
1819	EFR3 homolog A (S. cerevisiae)	EFR3A	A_23_P71513	2.42989	0.034232	0.979142	1.08454
1820	defensin, alpha 4, corticostatin	DEFA4	A_23_P94288	3.48697	0.034294	0.979654	1.65701
1821	KIAA0652	KIAA0652	A_24_P295601	3.24766	0.0342948	0.979424	1.21142
1822	HIR histone cell cycle regulation defective homolog A (S. cerevisiae)	HIRA	A_23_P154938	3.42445	0.0343025	0.979392	1.75555
1823	Kruppel-like factor 17	KLF17	A_23_P434968	3.48158	0.0345258	0.981482	1.71264
1824	GTPase, IMAP family member 2	GIMAP2	A_23_P368681	3.43888	0.034742	0.985861	1.92138
1825	transmembrane protein 26	TMEM26	A_23_P382241	3.31874	0.0347458	0.985216	2.43201
1826	hypothetical LOC100131170	LOC100131170	A_24_P315549	3.42537	0.0347491	0.985058	1.28801
1827	ral guanine nucleotide dissociation stimulator-like 2	RGL2	A_23_P93383	3.52315	0.0347686	0.985106	1.9138
1828	WD repeat domain 62	WDR62	A_23_P339705	3.29857	0.0347918	0.985012	1.29221
1829	protein tyrosine phosphatase, mitochondrial 1	PTPMT1	A_23_P202693*	3.32163	0.0349491	0.985949	1.32679
1830	intercellular adhesion molecule 3	ICAM3	A_23_P164691	3.49366	0.0349718	0.986087	1.64974
1831	SH3-domain GRB2-like endophilin B2	SH3GLB2	A_23_P216996	3.50754	0.0349752	0.985932	1.91201
1832	acyl-CoA synthetase short-chain family member 3	ACSS3	A_23_P61341	3.31918	0.0350617	0.986371	1.94451
1833	solute carrier family 9 (sodium/hydrogen exchanger), member 8	SLC9A8	A_23_P252937	2.96079	0.0351735	0.987017	1.12606
1834	epsin 3	EPN3	A_24_P102343	3.29813	0.0352763	0.988654	1.3796
1835	zinc finger, HIT type 2	ZNHIT2	A_23_P329284	3.39998	0.03533	0.989408	1.38725
1836	hypothetical LOC114796	KIAA1908	A_23_P123086	3.31902	0.0353418	0.98949	1.48534
1837	similar to RNA binding motif protein 39	LOC643167	A_24_P298752	3.45863	0.0353579	0.989442	1.5499
1838	DEAD/H (Asp-Glu-Ala-Asp/His) box polypeptide 11 like 2	DDX11L2	A_23_P154294	3.31577	0.035386	0.989482	1.23043
1839	NADH dehydrogenase (ubiquinone) 1 alpha subcomplex, 5, 13kDa	NDUFA5	A_23_P215750	3.40364	0.0353892	0.98932	1.3962
1840	ATP synthase, H+ transporting, mitochondrial F0 complex, subunit C2 (subunit 9)	ATP5G2	A_23_P87615	3.50537	0.0354265	0.988873	1.70817
1841	methylenetetrahydrofolate reductase (NAD(P)H)	MTHFR	A_23_P404045	3.48013	0.0354343	0.98884	1.64381
1842	SCY1-like 1 (S. cerevisiae)	SCYL1	A_23_P75469	3.40648	0.0354444	0.988625	1.45095
1843	leucine carboxyl methyltransferase 1	LCMT1	A_23_P112823	3.26632	0.0354447	0.988388	1.25097
1844	chromosome 7 open reading frame 44	C7orf44	A_23_P215670	3.49225	0.0354507	0.988306	1.6896
1845	cholinergic receptor, nicotinic, beta 1 (muscle)	CHRNB1	A_23_P207101	3.03226	0.0354786	0.988835	1.16385
1846	two pore segment channel 1	TPCN1	A_24_P244566	3.41685	0.0354931	0.988247	1.40201
1847	galanin receptor 2	GALR2	A_23_P77756	2.964	0.035496	0.987834	1.08603
1848	adenylosuccinate synthase like 1	ADSSL1	A_32_P178020	3.14872	0.0356114	0.989807	1.19293
1849	centrosomal protein 135kDa	CEP135	A_24_P140481	3.47099	0.0356126	0.989593	1.99296
1850	tumor necrosis factor, alpha-induced protein 8-like 2	TNFAIP8L2	A_23_P46356	2.86038	0.0356304	0.989591	1.13877
1851	PR domain containing 15	PRDM15	A_32_P145988	3.37531	0.035634	0.989445	1.28108
1852	acyl-CoA thioesterase 4	ACOT4	A_24_P321734	3.39399	0.0357041	0.989908	1.95984
1853	short coiled-coil protein	SCOC	A_24_P46332	2.88365	0.03572	0.989852	1.15658
1854	transient receptor potential cation channel, subfamily V, member 1	TRPV1	A_23_P500245	3.44222	0.0357308	0.98966	1.63743
1855	plastin 1	PLS1	A_23_P211901	3.39792	0.035735	0.989528	2.07588
1856	polymerase (DNA-directed), delta 4	POLD4	A_23_P360214	3.48834	0.0357925	0.989887	2.14491
1857	transmembrane protein 121	TMEM121	A_23_P61986	3.32252	0.0358486	0.990947	1.69026
1858	chromosome 7 open reading frame 50	C7orf50	A_23_P134477	3.47725	0.0359305	0.991237	1.89215
1859	threonine synthase-like 2 (S. cerevisiae)	THNSL2	A_23_P259207	3.35449	0.0359826	0.991689	1.81658
1860	receptor (chemosensory) transporter protein 1	RTP1	A_23_P155407	2.31234	0.0360094	0.991692	1.09691
1861	Rho guanine nucleotide exchange factor (GEF) 10	ARHGEF10	A_24_P911306	3.12526	0.0360138	0.991321	1.2438
1862	lectin, galactoside-binding, soluble, 4	LGALS4	NM_006149_2_1033	3.46171	0.0360211	0.991277	2.30745
1863	chromosome 19 open reading frame 71	C19orf71	A_24_P247286	3.43077	0.0360322	0.991336	1.47364
1864	WAP four-disulfide core domain 3	WFDC3	A_24_P301784	3.37983	0.0360335	0.991126	1.72729
1865	RAD51-like 3 (S. cerevisiae)	RAD51L3	A_24_P40829	3.05817	0.0361399	0.99258	1.16805
1866	similar to hCG1645503	LOC100131479	A_24_P717262	3.16967	0.036143	0.992419	1.24948
1867	serpin peptidase inhibitor, clade A (alpha-1 antiproteinase, antitrypsin), member 5	SERPINA5	A_23_P205350	3.40945	0.036155	0.992258	6.07213
1868	hypothetical LOC100132622	LOC100132622	A_23_P131036*	3.23748	0.0361984	0.992467	1.3034
1869	uroplakin 1A	UPK1A	A_23_P131036*	3.23748	0.0361984	0.992467	1.3034
1870	fibroblast growth factor receptor substrate 3	FRS3	A_23_P167970	3.41086	0.0362233	0.992415	1.29681
1871	synaptogyrin 3	SYNGR3	A_23_P88913	3.30287	0.0362459	0.992791	1.49128
1872	GH3 domain containing	GHDC	A_23_P207387	3.46638	0.0362594	0.992671	2.51535
1873	KIAA0391	KIAA0391	A_23_P14333	3.39851	0.0363	0.992805	1.40418
1874	caspase recruitment domain family, member 8	CARD8	A_23_P27721	3.13116	0.0363378	0.99286	1.21436
1875	coatomer protein complex, subunit zeta 1	COPZ1	A_23_P116802	3.43866	0.0363918	0.992628	1.67844
1876	similar to keratin 8	LOC149501	A_32_P112546	3.40942	0.0363981	0.992312	2.23915
1877	WAP four-disulfide core domain 13	WFDC13	A_24_P250507	3.31548	0.0364403	0.992732	1.6057
1878	chromosome 6 open reading frame 26	C6orf26	A_24_P129161*	3.42068	0.0364653	0.992198	1.52727
1879	mutS homolog 5 (E. coli)	MSH5	A_24_P129161*	3.42068	0.0364653	0.992198	1.52727
1880	dihydroxyacetone kinase 2 homolog (S. cerevisiae)	DAK	A_23_P36129	3.3895	0.0364685	0.992042	1.63937
1881	HRAS-like suppressor 2	HRASLS2	A_23_P105011	3.36177	0.0364962	0.992309	3.43868
1882	proline-rich nuclear receptor coactivator 2	PNRC2	A_23_P103201*	3.33549	0.0365289	0.992227	1.38432
1883	similar to hCG1728885	LOC100131261	A_23_P103201*	3.33549	0.0365289	0.992227	1.38432
1884	hypothetical LOC91948	LOC91948	A_24_P921748	2.8881	0.0365389	0.992257	1.20248
1885	seven in absentia homolog 1 (Drosophila)	SIAH1	A_24_P526638	3.13241	0.0365536	0.992413	1.29535
1886	leukocyte receptor cluster (LRC) member 8	LENG8	A_24_P40061	3.21911	0.0365785	0.99236	1.1602
1887	chromosome 9 open reading frame 38	C9orf38	A_23_P134991	3.33078	0.0366989	0.993686	1.20157
1888	schlafen-like 1	SLFNL1	A_23_P389141	3.13939	0.0367011	0.993262	1.29272
1889	chromosome 22 open reading frame 46	C22orf46	A_23_P132341	3.31376	0.0367143	0.993136	1.33741
1890	syntaxin 1A (brain)	STX1A	A_24_P226541	3.31452	0.0367156	0.992929	1.54436
1891	hypothetical LOC145788	FLJ27352	A_32_P447001	3.21287	0.0367259	0.992966	1.38241
1892	syndecan 4	SDC4	A_23_P109036	3.3341	0.0367891	0.992983	1.79859
1893	sorting nexin 13	SNX13	A_24_P200849	2.93413	0.0368086	0.993028	1.20412
1894	SEBOX homeobox	SEBOX	A_23_P78099*	3.04428	0.0368215	0.992895	1.23821
1895	zinc finger CCCH-type containing 7A	ZC3H7A	A_23_P26333	3.40471	0.0368462	0.992837	1.53355
1896	nuclear RNA export factor 1	NXF1	A_23_P13358	3.40674	0.0368642	0.9926	1.44361
1897	patatin-like phospholipase domain containing 4	PNPLA4	A_24_P943815	3.30048	0.0369104	0.992402	1.96644
1898	keratin 8 pseudogene	FLJ46111	A_24_P489694	3.39614	0.036918	0.992366	2.43881
1899	tubulin folding cofactor C	TBCC	A_24_P397584	3.20577	0.0369367	0.992628	1.1981
1900	ribosomal protein L28	RPL28	A_24_P916251	2.72986	0.036969	0.992776	1.16786
1901	nucleolar complex associated 2 homolog (S. cerevisiae) pseudogene	LOC401010	A_24_P93012	3.26166	0.0369908	0.992881	1.31801
1902	granulin	GRN	A_23_P38314	2.90847	0.0370283	0.99269	1.17427
1903	tripartite motif-containing 6	TRIM6	A_24_P381199	3.19025	0.0370573	0.992747	1.55096
1904	histone cluster 1, H2bm	HIST1H2BM	A_24_P3786	3.31271	0.0370597	0.992574	1.6956
1905	MAX dimerization protein 1	MXD1	A_24_P379750	3.13056	0.0370775	0.992092	1.29584
1906	FCH domain only 1	FCHO1	A_32_P459533	3.38132	0.0371091	0.992462	2.53162
1907	hypothetical protein LOC729082	LOC729082	A_24_P457226	3.2823	0.0372045	0.992863	1.32401
1908	C-type lectin domain family 4, member G	CLEC4G	A_23_P153394	3.2285	0.037213	0.99285	1.24887
1909	cAMP-regulated phosphoprotein, 19kDa	ARPP19	A_24_P313255	3.17469	0.0372623	0.993212	1.24775
1910	ubiquitin-conjugating enzyme E2G 1 (UBC7 homolog, yeast)	UBE2G1	A_23_P27066	3.3412	0.0372653	0.993052	1.4634
1911	mitogen-activated protein kinase kinase kinase 1	MAP3K1	A_24_P766204	2.82841	0.0373222	0.993854	1.27395
1912	calcium binding protein P22	CHP	A_32_P199728	3.37241	0.0373867	0.994857	1.61947
1913	hypothetical protein BC008050	LOC158435	A_23_P426528	2.61818	0.0374211	0.994343	1.08397
1914	solute carrier family 9 (sodium/hydrogen exchanger), member 3 regulator 2	SLC9A3R2	A_24_P364835	3.34902	0.0374238	0.994176	2.03403
1915	chromosome 1 open reading frame 94	C1orf94	A_23_P160297	3.0348	0.0374751	0.99459	1.3069
1916	SLIT-ROBO Rho GTPase activating protein 3	SRGAP3	A_24_P153869	3.31405	0.0374799	0.99448	1.49373
1917	cementum protein 1	CEMP1	A_24_P287785	3.19252	0.0375016	0.994579	1.31742
1918	protein phosphatase 5, catalytic subunit	PPP5C	A_23_P153583	3.37366	0.0375383	0.994842	1.8741
1919	complement component 1, q subcomponent, A chain	C1QA	A_32_P92835	3.12709	0.03756	0.994943	1.23712
1920	hypothetical LOC100129946	LOC100129946	A_32_P711043	3.01125	0.0375889	0.995232	1.18162
1921	chromobox homolog 7	CBX7	A_23_P250735	2.89973	0.0376108	0.995576	1.23095
1922	Rho GDP dissociation inhibitor (GDI) alpha	ARHGDIA	A_23_P207766	3.12957	0.0376109	0.995341	1.18904
1923	nuclear factor of activated T-cells, cytoplasmic, calcineurin-dependent 4	NFATC4	A_23_P140394	3.38794	0.0376337	0.995471	1.95129
1924	hect domain and RLD 2	HERC2	A_23_P33407	3.29321	0.0376345	0.995255	1.26283
1925	single-stranded DNA binding protein 2	SSBP2	A_23_P33785	3.36395	0.0376423	0.99475	2.06714
1926	pregnancy specific beta-1-glycoprotein 2	PSG2	A_23_P142337	3.12691	0.0376893	0.994574	1.22577
1927	BRCA1 associated protein-1 (ubiquitin carboxy-terminal hydrolase)	BAP1	A_23_P259015	3.31368	0.0377626	0.995562	1.40313
1928	cyclin F	CCNF	A_24_P193592	3.0514	0.0377979	0.995549	1.25096
1929	ADAM metallopeptidase domain 28	ADAM28	A_23_P170362	2.99277	0.0378424	0.996011	1.37186
1930	zinc finger protein 174	ZNF174	A_24_P418878	3.30126	0.037847	0.995898	1.59681
1931	poly (ADP-ribose) polymerase family, member 6	PARP6	A_32_P43415	3.21588	0.0379149	0.996033	1.23922
1932	solute carrier family 18 (vesicular acetylcholine), member 3	SLC18A3	A_23_P52362	3.11987	0.0379282	0.995911	1.20547
1933	chromosome 19 open reading frame 22	C19orf22	A_23_P315281	2.96022	0.0379398	0.99551	1.18796
1934	ArfGAP with GTPase domain, ankyrin repeat and PH domain 3	AGAP3	A_24_P317617	3.13297	0.0379425	0.995111	1.30034
1935	hypothetical protein LOC285708	LOC285708	A_32_P162880	3.1284	0.0379432	0.994894	1.3834
1936	lethal giant larvae homolog 2 (Drosophila)	LLGL2	A_23_P129737	2.97014	0.0380706	0.996587	1.24134
1937	tumor protein p53 binding protein 1	TP53BP1	A_23_P88704	3.35206	0.0380866	0.996304	1.60955
1938	dishevelled, dsh homolog 3 (Drosophila)	DVL3	A_24_P283000	3.3623	0.0381037	0.996517	1.7992
1939	F-box and WD repeat domain containing 4 pseudogene 1	FBXW4P1	A_23_P252603	3.33064	0.0381058	0.996336	1.85595
1940	sideroflexin 2	SFXN2	A_23_P344619	3.20744	0.0381163	0.996142	1.5085
1941	recoverin	RCVRN	A_23_P107132	3.03375	0.0381487	0.996053	1.24668
1942	polymerase (RNA) III (DNA directed) polypeptide K, 12.3 kDa	POLR3K	A_24_P382002	3.31901	0.0381492	0.995831	1.61098
1943	HAUS augmin-like complex, subunit 3	HAUS3	A_23_P41508	3.07991	0.0381691	0.995883	1.22629
1944	melanoma antigen family D, 2	MAGED2	AF320070_2_2937	3.28813	0.0381754	0.995581	2.21087
1945	ribosomal protein S6 kinase, 70kDa, polypeptide 2	RPS6KB2	A_23_P24320	3.34306	0.0382104	0.996026	2.16267
1946	POC1 centriolar protein homolog B (Chlamydomonas)	POC1B	A_23_P105536	3.2814	0.03823	0.996302	1.46389
1947	proline rich 13	PRR13	A_24_P349466*	3.35987	0.0382667	0.996325	1.61831
1948	zinc finger protein 346	ZNF346	A_23_P400885	3.16816	0.0382899	0.996227	1.25654
1949	La ribonucleoprotein domain family, member 1B	LARP1B	A_23_P353744	2.58795	0.0382916	0.99604	1.10601
1950	chromosome 16 open reading frame 46	C16orf46	A_23_P410700	2.59365	0.0383081	0.996236	1.10547
1951	hypothetical protein LOC222159	LOC222159	A_24_P935310	3.20984	0.0383128	0.996125	1.18103
1952	mannosidase, beta A, lysosomal	MANBA	A_23_P258698	3.31703	0.0383183	0.995568	1.6751
1953	chromosome 20 open reading frame 186	C20orf186	A_23_P80027	3.3062	0.0383576	0.995658	1.40588
1954	mitochondrial ribosomal protein L17	MRPL17	A_23_P87253	2.41678	0.0384516	0.996237	1.0651
1955	zinc finger protein 43	ZNF43	A_23_P5237	3.14703	0.0384861	0.996433	1.36173
1956	zinc finger, DHHC-type containing 4	ZDHHC4	A_23_P145764	3.30058	0.0385972	0.996988	1.60401
1957	chromosome 2 open reading frame 24	C2orf24	A_24_P128683	3.10097	0.0386018	0.996872	1.15706
1958	slingshot homolog 1 (Drosophila)	SSH1	A_24_P109524	2.19147	0.0386048	0.99672	1.04347
1959	family with sequence similarity 98, member B	FAM98B	A_23_P394323	3.29607	0.038614	0.996725	1.64397
1960	NOP2/Sun domain family, member 5	NSUN5	A_23_P251502	3.25962	0.0386244	0.996531	1.34635
1961	chromosome 15 open reading frame 56	C15orf56	A_32_P189211	3.20373	0.0386261	0.996344	1.46084
1962	NADPH oxidase 3	NOX3	A_23_P82099	3.13268	0.0386311	0.995779	1.27393
1963	E4F transcription factor 1	E4F1	A_23_P15045	3.33033	0.0387087	0.997317	1.65847
1964	malate dehydrogenase 2, NAD (mitochondrial)	MDH2	A_23_P31372	2.66061	0.0387557	0.99714	1.08974
1965	homeodomain interacting protein kinase 1	HIPK1	A_24_P385336	2.74752	0.0387704	0.996827	1.1
1966	fatty acid amide hydrolase 2	FAAH2	A_23_P113471	2.87924	0.038859	0.997949	1.2778
1967	coiled-coil domain containing 71	CCDC71	A_23_P61518	3.0539	0.0389544	0.998784	1.20159
1968	PET112-like (yeast)	PET112L	A_23_P92550	3.24844	0.0390342	0.998527	1.4184
1969	RAB2A, member RAS oncogene family	RAB2A	A_24_P102080	3.08433	0.0391179	0.999516	1.32397
1970	UPF1 regulator of nonsense transcripts homolog (yeast)	UPF1	A_23_P27977	3.12859	0.0391486	1.00007	1.23429
1971	zinc finger protein-like 1	ZFPL1	A_23_P98232	3.27798	0.0391694	1.00014	1.33342
1972	mitochondrial ribosomal protein L20	MRPL20	A_24_P8768*	3.03931	0.0392417	0.99992	1.18091
1973	similar to mitochondrial ribosomal protein L20	LOC642393	A_24_P8768*	3.03931	0.0392417	0.99992	1.18091
1974	keratin 72	KRT72	A_23_P336649	3.01219	0.0392467	0.999818	1.28076
1975	dickkopf-like 1 (soggy)	DKKL1	A_23_P130743	3.26813	0.0392583	0.999657	2.09113
1976	Sin3A-associated protein, 18kDa	SAP18	A_24_P381555	3.17863	0.0392587	0.999437	1.5535
1977	NIMA (never in mitosis gene a)-related kinase 3	NEK3	A_23_P76718	3.29954	0.0392718	0.999083	1.77623
1978	zinc finger CCCH-type containing 3	ZC3H3	A_23_P9036	3.29534	0.0393417	0.999033	1.73983
1979	cyclin D binding myb-like transcription factor 1	DMTF1	A_23_P8665	3.24554	0.0393504	0.998798	1.39717
1980	zona pellucida binding protein 2	ZPBP2	A_23_P77852	2.31232	0.0393517	0.998603	1.12406
1981	pyrroline-5-carboxylate reductase-like	PYCRL	A_23_P82899	3.28574	0.0393772	0.998109	1.96331
1982	IQ motif containing H	IQCH	A_24_P275585	3.12142	0.0394258	0.998431	1.47446
1983	lysozyme G-like 2	LYG2	A_23_P5703	3.26016	0.03948	0.999121	1.65352
1984	tyrosyl-tRNA synthetase 2, mitochondrial	YARS2	NM_015936_1_1870	3.08338	0.0394916	0.999185	1.26392
1985	thrombospondin, type I, domain containing 4	THSD4	A_23_P148251	3.18191	0.0395091	0.9994	2.63608
1986	aarF domain containing kinase 5	ADCK5	A_23_P94365	3.28086	0.0395525	0.999362	1.81753
1987	aryl-hydrocarbon receptor repressor	AHRR	A_23_P344398	3.31483	0.039564	0.999197	4.57725
1988	SP100 nuclear antigen	SP100	A_24_P916816	3.08012	0.0395698	0.999118	1.48954
1989	chromatin modifying protein 6	CHMP6	A_23_P10156	2.82807	0.0396231	0.999782	1.10447
1990	prolactin regulatory element binding	PREB	A_23_P91111	2.78355	0.0396843	1.00064	1.08958
1991	enhancer of zeste homolog 1 (Drosophila)	EZH1	A_23_P428219	3.22422	0.0396851	1.00044	1.42892
1992	signal peptidase complex subunit 1 homolog (S. cerevisiae)	SPCS1	A_23_P29625	3.12361	0.0396873	1.00026	1.27996
1993	coiled-coil domain containing 159	CCDC159	A_24_P75920	3.25556	0.0397008	1.00015	1.6706
1994	collagen, type IV, alpha 5	COL4A5	A_24_P290153	2.75095	0.0397137	1.00025	1.14377
1995	ubiquitin specific peptidase 6 (Tre-2 oncogene)	USP6	A_24_P238040	3.28168	0.0397348	1.00055	1.6049
1996	Fc fragment of IgE, high affinity I, receptor for; alpha polypeptide	FCER1A	A_23_P103765	3.07733	0.0397412	1.00004	1.53133
1997	component of oligomeric golgi complex 2	COG2	A_23_P402437	3.26623	0.0397754	1.00044	1.95834
[truncated: 3,424 more rows]
